# Supplementary material for: Poly[[bis­(μ-4,4′-bipyridyl-κ2 N:N′)bis­(thio­cyanato-κN)manganese(II)] diethyl ether disolvate]
Source: Acta Crystallogr Sect E Struct Rep Online. 2010 Jun 16;66(Pt 7):m781. doi: 10.1107/S1600536810021665 (PMC3006735; doi:10.1107/S1600536810021665)
Supplement: Supplementary file 1 [file e-66-0m781-sup1.cif]

##############################################################################
###                                                                        ###
###        Electronic paper (Acta Crystallographica Section E)             ###
###                                                                        ###
##############################################################################
#                                                                            #
# This CIF contains the data in a paper accepted for publication in Acta     #
# Crystallographica Section E. It conforms to the requirements of Notes      #
# for Authors for Section E, and has been peer reviewed under the auspices   #
# of the IUCr Commission on Journals.                                        #
#                                                                            #
# Full details of the Crystallographic Information File format               #
# are given in the paper "The Crystallographic Information File (CIF):       #
# a New Standard Archive File for Crystallography" by S. R. Hall, F. H.      #
# Allen and I. D. Brown [Acta Cryst. (1991), A47, 655-685].                  #
#                                                                            #
# The current version of the core CIF dictionary is obtainable from          #
# ftp://ftp.iucr.org/pub/cif_core.dic. The current version number is 2.4.    #
#                                                                            #
# Software is freely available for graphical display of the structure(s) in  #
# this CIF.  For information consult the CIF home page http://www.iucr.org/  #
# cif/home.html                                                              #
#                                                                            #
# This file may be used for bona fide research purposes within the           #
# scientific community so long as proper attribution is given to the journal # 
# article from which it was obtained.                                        #
#                                                                            #
##############################################################################
                                             
data_I
_audit_creation_method     SHELXL-97
_chemical_name_systematic
;
Poly[[bis(\m-4,4'-bipyridyl-\k^2^<i>N</i>:<i>N</i>')bis(thiocyanato-
\k<i>N</i>)manganese(II)] diethyl ether disolvate]
;
_chemical_name_common     ?
_chemical_formula_moiety     'C22 H16 Mn N6 S2, 2(C4 H10 O)'
_chemical_formula_sum     'C30 H36 Mn N6 O2 S2'
_chemical_formula_iupac     '[Mn (N C S)2 (C10 H8 N2)2], 2C4 H10 O'
_chemical_formula_weight     631.71
_chemical_melting_point     ?
_symmetry_cell_setting     monoclinic
_symmetry_space_group_name_H-M     'P 2/c'
_symmetry_space_group_name_Hall     '-P 2yc'
loop_
    _symmetry_equiv_pos_as_xyz
    'x, y, z'
    '-x, y, -z+1/2'
    '-x, -y, -z'
    'x, -y, z-1/2'
_cell_length_a     11.702(2)
_cell_length_b     11.6391(18)
_cell_length_c     13.424(2)
_cell_angle_alpha     90.00
_cell_angle_beta     106.75(2)
_cell_angle_gamma     90.00
_cell_volume     1750.8(5)
_cell_formula_units_Z     2
_cell_measurement_reflns_used     11086
_cell_measurement_theta_min     2.36
_cell_measurement_theta_max     25.03
_cell_measurement_temperature     230(2)
_exptl_crystal_description     block
_exptl_crystal_colour     colourless
_exptl_crystal_size_max     0.22
_exptl_crystal_size_mid     0.14
_exptl_crystal_size_min     0.07
_exptl_crystal_density_diffrn     1.198
_exptl_crystal_density_meas     ?
_exptl_crystal_density_method     'not measured'
_exptl_crystal_F_000     662
_exptl_absorpt_coefficient_mu     0.529
_exptl_absorpt_correction_type     numerical
_exptl_absorpt_process_details     '(X-SHAPE and X-RED32; Stoe & Cie, 2002)'
_exptl_absorpt_correction_T_min     0.912
_exptl_absorpt_correction_T_max     0.968
_diffrn_ambient_temperature     230(2)
_diffrn_radiation_type     MoK\a
_diffrn_radiation_wavelength     0.71073
_diffrn_radiation_source     'fine-focus sealed tube'
_diffrn_radiation_monochromator     graphite
_diffrn_measurement_device_type     'Stoe IPDS-1'
_diffrn_measurement_method     '\w scans'
_diffrn_detector_area_resol_mean     ?
_diffrn_reflns_number     11086
_diffrn_reflns_av_R_equivalents     0.1336
_diffrn_reflns_av_sigmaI/netI     0.0820
_diffrn_reflns_theta_min     2.36
_diffrn_reflns_theta_max     25.03
_diffrn_reflns_theta_full     25.03
_diffrn_measured_fraction_theta_max     0.959
_diffrn_measured_fraction_theta_full     0.959
_diffrn_reflns_limit_h_min     -13
_diffrn_reflns_limit_h_max     13
_diffrn_reflns_limit_k_min     -13
_diffrn_reflns_limit_k_max     13
_diffrn_reflns_limit_l_min     -15
_diffrn_reflns_limit_l_max     15
_diffrn_standards_number     0
_diffrn_standards_interval_count     ?
_diffrn_standards_interval_time     0
_diffrn_standards_decay_%     0
_reflns_number_total     2954
_reflns_number_gt     2446
_reflns_threshold_expression     I>2\s(I)
_refine_ls_structure_factor_coef     Fsqd
_refine_ls_matrix_type     full
_refine_ls_R_factor_all     0.0830
_refine_ls_R_factor_gt     0.0726
_refine_ls_wR_factor_gt     0.1967
_refine_ls_wR_factor_ref     0.2056
_refine_ls_goodness_of_fit_ref     1.071
_refine_ls_restrained_S_all     1.071
_refine_ls_number_reflns     2954
_refine_ls_number_parameters     191
_refine_ls_number_restraints     0
_refine_ls_hydrogen_treatment     constr
_refine_ls_weighting_scheme     calc
_refine_ls_weighting_details
         'calc w=1/[\s^2^(Fo^2^)+(0.1115P)^2^+1.3719P] where P=(Fo^2^+2Fc^2^)/3'
_atom_sites_solution_hydrogens     geom
_atom_sites_solution_primary     direct
_atom_sites_solution_secondary     difmap
_refine_ls_shift/su_max     0.000
_refine_ls_shift/su_mean     0.000
_refine_diff_density_max     0.724
_refine_diff_density_min     -1.367
_refine_ls_extinction_method     'SHELXL97 (Sheldrick, 2008)'
_refine_ls_extinction_coef     0.034(7)
_refine_ls_extinction_expression
                                  'Fc^*^=kFc[1+0.001xFc^2^\l^3^/sin(2\q)]^-1/4^'
loop_
    _atom_type_symbol
    _atom_type_description
    _atom_type_scat_dispersion_real
    _atom_type_scat_dispersion_imag
    _atom_type_scat_source
    'C' 'C' 0.0033 0.0016
                         'International Tables Vol C Tables 4.2.6.8 and 6.1.1.4'
    'H' 'H' 0.0000 0.0000
                         'International Tables Vol C Tables 4.2.6.8 and 6.1.1.4'
    'N' 'N' 0.0061 0.0033
                         'International Tables Vol C Tables 4.2.6.8 and 6.1.1.4'
    'O' 'O' 0.0106 0.0060
                         'International Tables Vol C Tables 4.2.6.8 and 6.1.1.4'
    'S' 'S' 0.1246 0.1234
                         'International Tables Vol C Tables 4.2.6.8 and 6.1.1.4'
    'Mn' 'Mn' 0.3368 0.7283
                         'International Tables Vol C Tables 4.2.6.8 and 6.1.1.4'
_computing_data_collection     'X-AREA (Stoe & Cie, 2002)'
_computing_cell_refinement     'X-AREA (Stoe & Cie, 2002)'
_computing_data_reduction     'X-AREA (Stoe & Cie, 2002)'
_computing_structure_solution     'SHELXS97 (Sheldrick, 2008)'
_computing_structure_refinement     'SHELXL97 (Sheldrick, 2008)'
_computing_molecular_graphics     'SHELXTL (Sheldrick, 2008)'
_computing_publication_material     'SHELXTL (Sheldrick, 2008)'
loop_
    _atom_site_type_symbol
    _atom_site_label
    _atom_site_fract_x
    _atom_site_fract_y
    _atom_site_fract_z
    _atom_site_U_iso_or_equiv
    _atom_site_adp_type
    _atom_site_calc_flag
    _atom_site_refinement_flags
    _atom_site_occupancy
    _atom_site_disorder_assembly
    _atom_site_disorder_group
    Mn Mn1 0.5000 0.71119(6) 0.7500 0.0284(3) Uani d S 1 . .
    N N1 0.3018(2) 0.7070(3) 0.7479(3) 0.0385(8) Uani d . 1 . .
    C C1 0.2710(3) 0.6632(5) 0.8264(4) 0.0557(13) Uani d . 1 . .
    H H1 0.3317 0.6340 0.8829 0.067 Uiso calc R 1 . .
    C C2 0.1544(4) 0.6575(5) 0.8310(4) 0.0617(15) Uani d . 1 . .
    H H2 0.1373 0.6249 0.8892 0.074 Uiso calc R 1 . .
    C C3 0.0633(3) 0.7003(4) 0.7491(4) 0.0408(10) Uani d . 1 . .
    C C4 0.0940(3) 0.7447(5) 0.6646(4) 0.0577(13) Uani d . 1 . .
    H H4 0.0352 0.7725 0.6061 0.069 Uiso calc R 1 . .
    C C5 0.2141(3) 0.7470(5) 0.6684(4) 0.0559(13) Uani d . 1 . .
    H H5 0.2346 0.7788 0.6115 0.067 Uiso calc R 1 . .
    N N11 0.5000 0.9088(4) 0.7500 0.0367(11) Uani d S 1 . .
    N N12 0.5000 1.5156(3) 0.7500 0.0354(11) Uani d S 1 . .
    C C11 0.4781(4) 0.9689(3) 0.8272(4) 0.0448(10) Uani d . 1 . .
    H H11 0.4624 0.9285 0.8824 0.054 Uiso calc R 1 . .
    C C12 0.4775(4) 1.0865(4) 0.8300(4) 0.0498(11) Uani d . 1 . .
    H H12 0.4619 1.1249 0.8862 0.060 Uiso calc R 1 . .
    C C13 0.5000 1.1484(4) 0.7500 0.0384(13) Uani d S 1 . .
    C C16 0.4344(4) 1.4556(4) 0.6684(4) 0.0488(11) Uani d . 1 . .
    H H16 0.3880 1.4963 0.6104 0.059 Uiso calc R 1 . .
    C C15 0.4314(4) 1.3368(4) 0.6652(4) 0.0509(11) Uani d . 1 . .
    H H17 0.3837 1.2982 0.6063 0.061 Uiso calc R 1 . .
    C C14 0.5000 1.2758(4) 0.7500 0.0390(13) Uani d S 1 . .
    N N21 0.5534(3) 0.7169(3) 0.9196(3) 0.0386(8) Uani d . 1 . .
    C C21 0.6253(3) 0.6927(3) 0.9963(4) 0.0412(10) Uani d . 1 . .
    S S21 0.72754(14) 0.65840(19) 1.10210(13) 0.0900(6) Uani d . 1 . .
    C C31 0.0822(10) 0.3656(13) 0.6206(10) 0.170(6) Uani d . 1 . .
    H H31A 0.1479 0.4018 0.6020 0.255 Uiso calc R 1 . .
    H H31B 0.0756 0.3981 0.6853 0.255 Uiso calc R 1 . .
    H H31C 0.0086 0.3787 0.5659 0.255 Uiso calc R 1 . .
    C C32 0.1059(12) 0.2324(15) 0.6347(9) 0.172(6) Uani d . 1 . .
    H H32A 0.1679 0.2177 0.7002 0.206 Uiso calc R 1 . .
    H H32B 0.0329 0.1930 0.6375 0.206 Uiso calc R 1 . .
    O O31 0.1431(5) 0.1896(8) 0.5502(5) 0.138(3) Uani d . 1 . .
    C C33 0.1686(9) 0.0670(10) 0.5534(11) 0.146(5) Uani d . 1 . .
    H H33A 0.0974 0.0238 0.5554 0.175 Uiso calc R 1 . .
    H H33B 0.2328 0.0489 0.6166 0.175 Uiso calc R 1 . .
    C C34 0.2049(11) 0.0329(12) 0.4606(12) 0.167(5) Uani d . 1 . .
    H H34A 0.1368 0.0383 0.3991 0.251 Uiso calc R 1 . .
    H H34B 0.2341 -0.0456 0.4688 0.251 Uiso calc R 1 . .
    H H34C 0.2676 0.0837 0.4530 0.251 Uiso calc R 1 . .
loop_
    _atom_site_aniso_label
    _atom_site_aniso_U_11
    _atom_site_aniso_U_22
    _atom_site_aniso_U_33
    _atom_site_aniso_U_12
    _atom_site_aniso_U_13
    _atom_site_aniso_U_23
    Mn1 0.0147(4) 0.0265(5) 0.0448(6) 0.000 0.0100(3) 0.000
    N1 0.0135(13) 0.0482(19) 0.057(2) 0.0019(12) 0.0146(14) 0.0072(15)
    C1 0.0196(17) 0.087(3) 0.060(3) 0.0062(19) 0.0109(18) 0.025(3)
    C2 0.0233(18) 0.101(4) 0.064(3) 0.005(2) 0.0176(19) 0.032(3)
    C3 0.0130(17) 0.060(2) 0.051(3) 0.0018(15) 0.0119(15) 0.0015(19)
    C4 0.0209(17) 0.103(4) 0.050(3) 0.012(2) 0.0110(17) 0.011(3)
    C5 0.0220(18) 0.095(4) 0.054(3) 0.011(2) 0.0174(18) 0.019(3)
    N11 0.034(2) 0.026(2) 0.054(3) 0.000 0.018(2) 0.000
    N12 0.0246(19) 0.025(2) 0.055(3) 0.000 0.0101(19) 0.000
    C11 0.057(2) 0.032(2) 0.055(3) 0.0032(18) 0.030(2) 0.0031(18)
    C12 0.065(3) 0.036(2) 0.058(3) 0.004(2) 0.032(2) -0.0027(19)
    C13 0.034(2) 0.028(3) 0.054(4) 0.000 0.013(2) 0.000
    C16 0.050(2) 0.032(2) 0.055(3) -0.0014(18) 0.0004(19) 0.0048(18)
    C15 0.056(2) 0.034(2) 0.054(3) -0.0069(19) 0.002(2) -0.0031(19)
    C14 0.036(3) 0.028(3) 0.056(4) 0.000 0.018(3) 0.000
    N21 0.0276(15) 0.0389(18) 0.049(2) 0.0025(12) 0.0111(15) 0.0026(14)
    C21 0.034(2) 0.044(2) 0.049(3) 0.0014(16) 0.0167(19) -0.0025(18)
    S21 0.0624(9) 0.1362(16) 0.0578(12) 0.0265(9) -0.0047(7) 0.0143(9)
    C31 0.111(8) 0.246(16) 0.144(11) 0.028(9) 0.022(7) -0.056(11)
    C32 0.136(9) 0.308(19) 0.079(8) -0.067(11) 0.041(7) -0.028(10)
    O31 0.078(3) 0.235(9) 0.093(5) -0.005(4) 0.010(3) 0.028(5)
    C33 0.089(6) 0.131(8) 0.204(14) 0.015(6) 0.020(7) 0.061(8)
    C34 0.134(9) 0.179(11) 0.198(13) 0.057(8) 0.062(9) 0.020(10)
loop_
    _geom_bond_atom_site_label_1
    _geom_bond_atom_site_label_2
    _geom_bond_site_symmetry_2
    _geom_bond_distance
    _geom_bond_publ_flag
    Mn1 N21 . 2.181(4) y
    Mn1 N12 1_545 2.277(4) y
    Mn1 N11 . 2.300(4) y
    Mn1 N1 . 2.312(3) y
    N1 C1 . 1.311(6) ?
    N1 C5 . 1.333(6) ?
    C1 C2 . 1.385(5) ?
    C1 H1 . 0.9400 ?
    C2 C3 . 1.386(6) ?
    C2 H2 . 0.9400 ?
    C3 C4 . 1.384(7) ?
    C3 C3 2_556 1.488(6) ?
    C4 C5 . 1.392(5) ?
    C4 H4 . 0.9400 ?
    C5 H5 . 0.9400 ?
    N11 C11 . 1.334(5) ?
    N11 C11 2_656 1.334(5) ?
    N12 C16 . 1.338(5) ?
    N12 C16 2_656 1.338(5) ?
    N12 Mn1 1_565 2.277(4) ?
    C11 C12 . 1.370(6) ?
    C11 H11 . 0.9400 ?
    C12 C13 . 1.380(5) ?
    C12 H12 . 0.9400 ?
    C13 C12 2_656 1.380(5) ?
    C13 C14 . 1.483(7) ?
    C16 C15 . 1.383(6) ?
    C16 H16 . 0.9400 ?
    C15 C14 . 1.385(5) ?
    C15 H17 . 0.9400 ?
    C14 C15 2_656 1.385(5) ?
    N21 C21 . 1.161(6) ?
    C21 S21 . 1.621(5) ?
    C31 C32 . 1.577(18) ?
    C31 H31A . 0.9700 ?
    C31 H31B . 0.9700 ?
    C31 H31C . 0.9700 ?
    C32 O31 . 1.418(13) ?
    C32 H32A . 0.9800 ?
    C32 H32B . 0.9800 ?
    O31 C33 . 1.455(12) ?
    C33 C34 . 1.482(16) ?
    C33 H33A . 0.9800 ?
    C33 H33B . 0.9800 ?
    C34 H34A . 0.9700 ?
    C34 H34B . 0.9700 ?
    C34 H34C . 0.9700 ?
loop_
    _geom_angle_atom_site_label_1
    _geom_angle_atom_site_label_2
    _geom_angle_atom_site_label_3
    _geom_angle_site_symmetry_1
    _geom_angle_site_symmetry_3
    _geom_angle
    _geom_angle_publ_flag
    N21 Mn1 N21 . 2_656 176.54(16) ?
    N21 Mn1 N12 . 1_545 91.73(8) ?
    N21 Mn1 N12 2_656 1_545 91.73(8) ?
    N21 Mn1 N11 . . 88.27(8) ?
    N21 Mn1 N11 2_656 . 88.27(8) ?
    N12 Mn1 N11 1_545 . 180.0 ?
    N21 Mn1 N1 . . 89.88(12) ?
    N21 Mn1 N1 2_656 . 90.19(12) ?
    N12 Mn1 N1 1_545 . 88.79(8) ?
    N11 Mn1 N1 . . 91.21(8) ?
    N21 Mn1 N1 . 2_656 90.19(12) ?
    N21 Mn1 N1 2_656 2_656 89.88(12) ?
    N12 Mn1 N1 1_545 2_656 88.79(8) ?
    N11 Mn1 N1 . 2_656 91.21(8) ?
    N1 Mn1 N1 . 2_656 177.58(16) ?
    C1 N1 C5 . . 116.9(3) ?
    C1 N1 Mn1 . . 120.3(3) ?
    C5 N1 Mn1 . . 122.7(3) ?
    N1 C1 C2 . . 123.8(4) ?
    N1 C1 H1 . . 118.1 ?
    C2 C1 H1 . . 118.1 ?
    C1 C2 C3 . . 119.4(4) ?
    C1 C2 H2 . . 120.3 ?
    C3 C2 H2 . . 120.3 ?
    C4 C3 C2 . . 117.5(3) ?
    C4 C3 C3 . 2_556 120.5(4) ?
    C2 C3 C3 . 2_556 122.0(5) ?
    C3 C4 C5 . . 118.4(4) ?
    C3 C4 H4 . . 120.8 ?
    C5 C4 H4 . . 120.8 ?
    N1 C5 C4 . . 124.0(4) ?
    N1 C5 H5 . . 118.0 ?
    C4 C5 H5 . . 118.0 ?
    C11 N11 C11 . 2_656 116.8(5) ?
    C11 N11 Mn1 . . 121.6(2) ?
    C11 N11 Mn1 2_656 . 121.6(2) ?
    C16 N12 C16 . 2_656 117.1(5) ?
    C16 N12 Mn1 . 1_565 121.4(2) ?
    C16 N12 Mn1 2_656 1_565 121.4(2) ?
    N11 C11 C12 . . 123.3(4) ?
    N11 C11 H11 . . 118.4 ?
    C12 C11 H11 . . 118.4 ?
    C11 C12 C13 . . 119.8(4) ?
    C11 C12 H12 . . 120.1 ?
    C13 C12 H12 . . 120.1 ?
    C12 C13 C12 . 2_656 117.0(5) ?
    C12 C13 C14 . . 121.5(3) ?
    C12 C13 C14 2_656 . 121.5(3) ?
    N12 C16 C15 . . 123.4(4) ?
    N12 C16 H16 . . 118.3 ?
    C15 C16 H16 . . 118.3 ?
    C16 C15 C14 . . 118.9(4) ?
    C16 C15 H17 . . 120.6 ?
    C14 C15 H17 . . 120.6 ?
    C15 C14 C15 2_656 . 118.3(5) ?
    C15 C14 C13 2_656 . 120.8(3) ?
    C15 C14 C13 . . 120.8(3) ?
    C21 N21 Mn1 . . 146.6(3) ?
    N21 C21 S21 . . 178.9(4) ?
    C32 C31 H31A . . 109.5 ?
    C32 C31 H31B . . 109.5 ?
    H31A C31 H31B . . 109.5 ?
    C32 C31 H31C . . 109.5 ?
    H31A C31 H31C . . 109.5 ?
    H31B C31 H31C . . 109.5 ?
    O31 C32 C31 . . 109.5(10) ?
    O31 C32 H32A . . 109.8 ?
    C31 C32 H32A . . 109.8 ?
    O31 C32 H32B . . 109.8 ?
    C31 C32 H32B . . 109.8 ?
    H32A C32 H32B . . 108.2 ?
    C32 O31 C33 . . 115.3(10) ?
    O31 C33 C34 . . 110.1(10) ?
    O31 C33 H33A . . 109.6 ?
    C34 C33 H33A . . 109.6 ?
    O31 C33 H33B . . 109.6 ?
    C34 C33 H33B . . 109.6 ?
    H33A C33 H33B . . 108.2 ?
    C33 C34 H34A . . 109.5 ?
    C33 C34 H34B . . 109.5 ?
    H34A C34 H34B . . 109.5 ?
    C33 C34 H34C . . 109.5 ?
    H34A C34 H34C . . 109.5 ?
    H34B C34 H34C . . 109.5 ?
data_global
_journal_date_recd_electronic     2010-05-25
_journal_date_accepted     2010-06-07
_journal_name_full     'Acta Crystallographica, Section E'
_journal_year     2010
_journal_volume     66
_journal_issue      7
_journal_page_first     m781
_journal_page_last     m781
_journal_paper_category     QM
_journal_coeditor_code     HY2314
_publ_contact_author
;
      Mario Wriedt
      Institut f\"ur Anorganische Chemie
      Christian-Albrechts-Universit\"at Kiel
      Max-Eyth-Strasse 2
      D-24118 Kiel
      Germany
;
_publ_contact_author_email     mwriedt@ac.uni-kiel.de
_publ_contact_author_fax     '(+)431-880-1520'
_publ_contact_author_phone     '(+)431-880-5546'
_publ_section_title
;\
Poly[[bis(\m-4,4'-bipyridyl-\k^2^<i>N</i>:<i>N</i>')bis(thiocyanato-\
\k<i>N</i>)manganese(II)] diethyl ether disolvate]
;
loop_
    _publ_author_name
    _publ_author_footnote
    _publ_author_address
    'Wriedt, Mario' .
;
Institut f\"ur Anorganische Chemie
Christian-Albrechts-Universit\"at Kiel
Max-Eyth-Strasse 2
24098 Kiel
Germany
;
    'Jess, Inke' .
;
Institut f\"ur Anorganische Chemie
Christian-Albrechts-Universit\"at Kiel
Max-Eyth-Strasse 2
24098 Kiel
Germany
;
    'N\"ather, Christian' .
;
Institut f\"ur Anorganische Chemie
Christian-Albrechts-Universit\"at Kiel
Max-Eyth-Strasse 2
24098 Kiel
Germany
;
