# Supplementary material for: Poly[[bis­(μ-4,4′-bipyridyl-κ2 N:N′)bis­(thio­cyanato-κN)manganese(II)] diethyl ether disolvate]
Source: Acta Crystallogr Sect E Struct Rep Online. 2010 Jun 16;66(Pt 7):m781. doi: 10.1107/S1600536810021665 (PMC3006735; doi:10.1107/S1600536810021665)
Supplement: Supplementary file 2 [file e-66-0m781-Isup2.hkl]

# 
# h,k,l, Fc-squared, Fo-squared, sigma(Fo-squared) and status flag 
# 
data_I
_shelx_title ' Mn(SCN)2(4,4'Bipyrinde)2*Ether Solvate in P2/c at 240K (ss63)' 
_shelx_refln_list_code          4 
_shelx_F_calc_maximum      110.80 
_exptl_crystal_F_000       662.00 
_reflns_d_resolution_high  0.8400 
 
loop_ 
 _symmetry_equiv_pos_as_xyz 
 'x, y, z' 
 '-x, y, -z+1/2' 
 '-x, -y, -z' 
 'x, -y, z-1/2' 
 
_cell_length_a    11.7021 
_cell_length_b    11.6391 
_cell_length_c    13.4236 
_cell_angle_alpha  90.000 
_cell_angle_beta  106.746 
_cell_angle_gamma  90.000 
 
_shelx_F_squared_multiplier     1.000 
 
loop_ 
 _refln_index_h 
 _refln_index_k 
 _refln_index_l 
 _refln_F_squared_calc 
 _refln_F_squared_meas 
 _refln_F_squared_sigma 
 _refln_observed_status 
   2   0   0     3885.09     4671.47     67.28 o 
   4   0   0     7435.76     9496.69    186.81 o 
   5   0   0    11997.68    14707.62    352.73 o 
   6   0   0      405.14      470.78     26.47 o 
   7   0   0      212.53      260.62     16.73 o 
   8   0   0      787.85      969.98     76.25 o 
   9   0   0     2571.25     2463.80    122.41 o 
  10   0   0      521.59      476.94     47.01 o 
  11   0   0       87.97       87.40      9.67 o 
  12   0   0      221.73      254.25     37.74 o 
  13   0   0      197.25      165.29      8.00 o 
   1   1   0      195.24      416.44     16.73 o 
   2   1   0       77.13       44.71      8.26 o 
   3   1   0     4567.73     5762.03    118.77 o 
   4   1   0       11.47       16.00      5.98 o 
   5   1   0      241.81      207.00      8.79 o 
   6   1   0     1164.05     1017.65     24.72 o 
   7   1   0      446.73      473.82     12.20 o 
   8   1   0        7.79        8.43      4.85 o 
   9   1   0      147.92      132.99      5.43 o 
  10   1   0        0.92        6.02      6.30 o 
  11   1   0       14.47        8.90      5.44 o 
  12   1   0        7.41       -7.42      8.08 o 
  13   1   0       29.16       20.24      5.68 o 
   1   2   0      250.57      217.68     18.54 o 
   2   2   0        4.42       24.68      9.80 o 
   3   2   0       13.49       90.90      7.46 o 
   4   2   0      109.97      257.02     13.38 o 
   5   2   0     2665.38     3048.77     26.01 o 
   6   2   0       57.05       75.36      5.68 o 
   7   2   0      139.97      182.85      9.24 o 
   8   2   0      209.33      260.14     11.54 o 
   9   2   0      381.31      380.68     15.09 o 
  10   2   0      225.27      206.09     12.27 o 
  11   2   0       50.27       50.75      6.05 o 
  12   2   0       27.65       35.23      5.68 o 
  13   2   0       18.52        7.79      4.75 o 
   1   3   0     1366.82     1231.34     58.27 o 
   2   3   0      849.05      993.95     68.89 o 
   3   3   0       48.28       68.35     12.10 o 
   4   3   0     2275.86     2412.04     26.68 o 
   5   3   0     1563.67     1590.82     59.91 o 
   6   3   0      105.36       91.56      5.82 o 
   7   3   0       10.86       22.36      5.98 o 
   8   3   0       19.06       11.12      5.43 o 
   9   3   0     1169.51     1095.08     24.61 o 
  10   3   0       11.14       19.90      4.90 o 
  11   3   0       41.75       46.07      5.99 o 
  12   3   0        9.47       22.86      5.18 o 
  13   3   0       18.97       26.03      5.51 o 
   0   4   0     1694.66     1831.10    126.65 o 
   1   4   0      408.77      454.38     25.14 o 
   2   4   0     1976.78     1823.00    101.63 o 
   3   4   0     1430.01     1428.87    156.70 o 
   4   4   0       85.86      100.34      7.23 o 
   5   4   0       45.96       80.42      6.97 o 
   6   4   0      169.21      189.60      6.66 o 
   7   4   0     1367.97     1483.49     45.78 o 
   8   4   0        4.59       11.32      6.40 o 
   9   4   0       66.64       82.57      5.77 o 
  10   4   0      335.05      339.75      6.96 o 
  11   4   0      162.13      156.19      7.60 o 
  12   4   0       17.14       16.75      4.91 o 
   0   5   0    12276.65    15547.77    163.60 o 
   1   5   0     8344.33     8381.49    256.97 o 
   2   5   0     2878.91     2967.70    143.75 o 
   3   5   0      842.81      902.54     98.98 o 
   4   5   0     2921.59     3000.20    214.39 o 
   5   5   0     1811.85     2012.09    176.36 o 
   6   5   0      409.29      441.07     28.07 o 
   7   5   0      760.97      856.36     23.57 o 
   8   5   0      233.02      266.30     23.23 o 
   9   5   0      968.92     1034.49     76.35 o 
  10   5   0      257.45      274.55     15.98 o 
  11   5   0      139.24      107.06     15.47 o 
  12   5   0      137.79      125.46     15.10 o 
   0   6   0      433.45      463.70     12.11 o 
   1   6   0       17.91       54.06      6.65 o 
   2   6   0      649.15      643.32     34.87 o 
   3   6   0      422.72      483.55     46.12 o 
   4   6   0        0.39       33.75     11.49 o 
   5   6   0        1.25       20.48      6.72 o 
   6   6   0      105.11      120.32      9.22 o 
   7   6   0      512.13      479.42     39.68 o 
   8   6   0       22.16       23.12      6.58 o 
   9   6   0      307.95      321.44     12.08 o 
  10   6   0      116.25      107.84     10.34 o 
  11   6   0       31.55       34.13      9.94 o 
  12   6   0        0.19        3.74      6.28 o 
   0   7   0      420.83      408.65      9.91 o 
   1   7   0     1121.02      971.18     19.47 o 
   2   7   0     1670.79     1567.62     70.34 o 
   3   7   0      217.51      195.10     24.99 o 
   4   7   0      272.70      278.67     36.48 o 
   5   7   0      356.77      361.49     33.32 o 
   6   7   0      336.75      422.21     53.45 o 
   7   7   0      760.02      779.31     80.73 o 
   8   7   0       17.14       18.73      5.14 o 
   9   7   0       69.80       71.69     16.57 o 
  10   7   0      229.84      181.90     19.15 o 
  11   7   0      182.35      136.38     19.30 o 
   0   8   0      590.52      609.73     46.69 o 
   1   8   0      257.97      342.43     10.38 o 
   2   8   0       47.84      104.51      5.36 o 
   3   8   0        1.31       16.10      5.87 o 
   4   8   0       14.95       24.38      7.38 o 
   5   8   0        4.61        7.29      6.22 o 
   6   8   0        3.08        2.70      6.51 o 
   7   8   0        3.04        5.97      5.77 o 
   8   8   0        1.32       -1.33      4.75 o 
   9   8   0       90.92       85.28     10.54 o 
  10   8   0       18.47       19.93      5.48 o 
   0   9   0      219.04      168.03      8.45 o 
   1   9   0      293.15      292.97     11.03 o 
   2   9   0      626.02      574.51      9.41 o 
   3   9   0      380.32      298.27     22.39 o 
   4   9   0      235.02      291.56     35.52 o 
   5   9   0      422.80      471.82     50.89 o 
   6   9   0      551.29      639.07     50.29 o 
   7   9   0      519.58      565.33     66.26 o 
   8   9   0       66.89       58.47      5.81 o 
   9   9   0       78.77       65.40     12.10 o 
  10   9   0      220.78      189.71     37.36 o 
   0  10   0      136.39      129.00     12.37 o 
   1  10   0      222.20      208.21      8.32 o 
   2  10   0      346.71      392.90     20.26 o 
   3  10   0       52.67       74.81     10.50 o 
   4  10   0      117.99      106.38      7.26 o 
   5  10   0      259.79      294.76     31.31 o 
   6  10   0      327.46      394.37     37.89 o 
   7  10   0      347.64      355.38     32.88 o 
   8  10   0       95.73      103.45     13.14 o 
   9  10   0      177.58      140.68     26.28 o 
   0  11   0      185.01      225.56     12.37 o 
   1  11   0      196.74      197.90     18.25 o 
   2  11   0      174.97      152.15      6.56 o 
   3  11   0      158.55      201.25     28.00 o 
   4  11   0       93.59      149.76     30.45 o 
   5  11   0       80.75      134.10     23.63 o 
   6  11   0       37.85       46.86     12.65 o 
   7  11   0        2.51       -3.42      5.60 o 
   8  11   0        0.11       -1.05      8.37 o 
   0  12   0      172.63      178.83     17.83 o 
   1  12   0      167.12      174.49      9.05 o 
   2  12   0      173.21      163.26      7.20 o 
   3  12   0       42.04       53.06     10.91 o 
   4  12   0       58.09       99.44     22.60 o 
   5  12   0      100.09      111.10     17.55 o 
   6  12   0       78.31       73.95      6.62 o 
   0  13   0        2.07       -7.91     10.06 o 
   1  13   0        0.15        2.01      5.66 o 
   2  13   0        1.61        7.29      5.14 o 
   3  13   0        6.09        7.00      4.74 o 
   4  13   0        4.82       11.46      4.41 o 
 -13   1   1        7.85        9.91      5.54 o 
 -12   1   1        3.47        4.60      5.30 o 
 -11   1   1      646.09      613.39     34.19 o 
 -10   1   1      975.63      981.32     40.79 o 
  -9   1   1      422.57      439.32     12.77 o 
  -8   1   1      167.89      193.63      9.45 o 
  -7   1   1      790.70      761.21     27.80 o 
  -6   1   1      649.70      596.03      8.39 o 
  -5   1   1     6186.54     7371.43    116.65 o 
  -4   1   1      755.12      704.55     10.12 o 
  -3   1   1       93.68       86.98      9.28 o 
  -2   1   1     7061.09     9072.89    362.46 o 
  -1   1   1      249.41      507.59     36.83 o 
   0   1   1     4252.51     2720.68     34.79 o 
   1   1   1       23.75        3.83     10.23 o 
   2   1   1     3961.11     4317.27     47.64 o 
   3   1   1     2411.84     2490.58     52.08 o 
   4   1   1     1900.54     1600.83     42.51 o 
   5   1   1        5.20        7.92      5.51 o 
   6   1   1      998.90     1093.44     31.77 o 
   7   1   1     1830.10     1771.26     57.59 o 
   8   1   1       12.15       11.44      7.82 o 
   9   1   1      269.57      227.35      8.51 o 
  10   1   1      146.42      138.36      8.27 o 
  11   1   1      117.00      105.80      7.40 o 
  12   1   1      230.28      189.72     10.36 o 
  13   1   1       20.70       16.24      6.67 o 
 -13   2   1       17.54       20.11      5.03 o 
 -12   2   1        5.84       -3.58      7.05 o 
 -11   2   1      250.86      240.67      6.14 o 
 -10   2   1      197.99      215.92      6.88 o 
  -9   2   1      580.85      519.19     17.79 o 
  -8   2   1        1.47       14.16      6.01 o 
  -7   2   1       63.21       75.58      5.84 o 
  -6   2   1     1991.06     1946.98     29.73 o 
  -5   2   1      476.97      728.50     13.63 o 
  -4   2   1       40.32      156.15     11.94 o 
  -3   2   1        3.53       75.05     10.66 o 
  -2   2   1      111.02      159.66     16.51 o 
  -1   2   1     2295.34     1944.13     91.86 o 
   0   2   1     1238.56     1219.50     58.84 o 
   1   2   1     2903.56     2773.54     47.80 o 
   2   2   1       67.90       89.72     11.75 o 
   3   2   1     3932.11     4287.01     82.00 o 
   4   2   1       40.44       56.97      6.11 o 
   5   2   1      606.13      629.16      9.16 o 
   6   2   1      791.45      798.00     10.07 o 
   7   2   1      441.71      545.00     13.39 o 
   8   2   1      305.60      276.65      9.27 o 
   9   2   1      110.23       99.98      5.07 o 
  10   2   1        9.39       12.04      6.89 o 
  11   2   1       55.18       44.15      6.02 o 
  12   2   1       85.21       62.65      5.83 o 
 -13   3   1        0.93       -4.54      6.17 o 
 -12   3   1        0.56        1.18      5.62 o 
 -11   3   1       26.66       35.87      6.49 o 
 -10   3   1      249.92      242.36      6.74 o 
  -9   3   1       11.17       16.06      5.57 o 
  -8   3   1        7.18        0.98      6.58 o 
  -7   3   1      318.94      305.17      9.41 o 
  -6   3   1       78.81       87.97      5.50 o 
  -5   3   1     1273.07     1538.02     62.91 o 
  -4   3   1     2677.12     2840.90     81.37 o 
  -3   3   1      834.30     1288.40     50.06 o 
  -2   3   1      266.89      360.43     11.82 o 
  -1   3   1     3645.79     3342.38    193.01 o 
   0   3   1     7908.06     8173.24    284.81 o 
   1   3   1      333.44      368.95     24.28 o 
   2   3   1      458.24      529.17     30.71 o 
   3   3   1        3.09        6.94      6.30 o 
   4   3   1        1.49       14.42      8.63 o 
   5   3   1      133.59      123.38      6.03 o 
   6   3   1       53.27       58.00      7.01 o 
   7   3   1      134.84      127.90      6.89 o 
   8   3   1      247.67      219.07     10.35 o 
   9   3   1       61.32       60.08      5.37 o 
  10   3   1      305.21      293.57     11.08 o 
  11   3   1       81.34       72.21      5.63 o 
  12   3   1       39.95       50.82      5.72 o 
 -12   4   1       20.91       30.30      5.16 o 
 -11   4   1      301.08      288.92      6.20 o 
 -10   4   1      363.02      375.59     21.44 o 
  -9   4   1      835.87      900.44     24.21 o 
  -8   4   1        7.41        6.39      4.82 o 
  -7   4   1       55.92       78.22      5.70 o 
  -6   4   1     1557.27     1608.71     28.07 o 
  -5   4   1     2225.93     2696.64     71.41 o 
  -4   4   1      318.68      443.00     16.07 o 
  -3   4   1     2005.84     1948.04    159.83 o 
  -2   4   1     3682.06     3566.17    224.15 o 
  -1   4   1     1804.58     1629.04     79.38 o 
   0   4   1     5996.95     5814.18     88.86 o 
   1   4   1       48.61       93.15     12.35 o 
   2   4   1      282.83      242.33      8.88 o 
   3   4   1      375.97      300.23     35.08 o 
   4   4   1      514.26      545.50     33.24 o 
   5   4   1      876.43      891.70     45.20 o 
   6   4   1      254.84      308.90     17.73 o 
   7   4   1      641.02      633.67     19.78 o 
   8   4   1       28.14       43.22      5.22 o 
   9   4   1      148.38      146.04     10.65 o 
  10   4   1       87.12       87.01      5.86 o 
  11   4   1      199.75      200.83      5.84 o 
  12   4   1      138.90      112.70      5.34 o 
 -12   5   1       18.34       15.99      4.43 o 
 -11   5   1        8.32        4.73      4.91 o 
 -10   5   1      114.08      118.94     10.91 o 
  -9   5   1        1.25       17.02      9.75 o 
  -8   5   1      235.31      265.15     15.93 o 
  -7   5   1      496.86      588.09     24.57 o 
  -6   5   1        1.16       46.05      6.67 o 
  -5   5   1      364.28      457.28     53.73 o 
  -4   5   1     1312.87     1545.59    150.18 o 
  -3   5   1     1241.20     1323.09     72.11 o 
  -2   5   1       74.58      259.37      9.31 o 
  -1   5   1      122.28      396.58     40.60 o 
   0   5   1     2108.96     1823.56     35.34 o 
   1   5   1     1404.24     1269.55     36.87 o 
   2   5   1      652.94      599.67     54.42 o 
   3   5   1       32.90       33.21      6.00 o 
   4   5   1      550.02      513.92     43.68 o 
   5   5   1      670.95      740.13     65.95 o 
   6   5   1       26.16       27.66     10.41 o 
   7   5   1      202.90      216.28     18.24 o 
   8   5   1        0.75       -4.42      5.25 o 
   9   5   1       36.61       32.67      6.32 o 
  10   5   1      507.08      474.35     23.52 o 
  11   5   1       48.07       45.87      7.19 o 
  12   5   1        1.17       -0.51      5.35 o 
 -12   6   1       58.90       57.91     10.80 o 
 -11   6   1      180.48      154.47      5.75 o 
 -10   6   1      494.00      511.26     20.91 o 
  -9   6   1      763.15      810.26     62.44 o 
  -8   6   1      148.02      137.75      7.08 o 
  -7   6   1      416.92      434.49      7.79 o 
  -6   6   1      287.86      261.76     29.53 o 
  -5   6   1     1177.67     1174.28    116.96 o 
  -4   6   1     1321.61     1347.20    108.87 o 
  -3   6   1      559.93      520.12     39.42 o 
  -2   6   1      115.96      112.68      8.92 o 
  -1   6   1      727.89      590.45     10.52 o 
   0   6   1     1608.40     1463.64     10.13 o 
   1   6   1       39.84       69.39      6.70 o 
   2   6   1      377.60      301.75     22.33 o 
   3   6   1       77.32      104.56      9.55 o 
   4   6   1       50.90       47.91      7.10 o 
   5   6   1     1349.41     1370.96    113.72 o 
   6   6   1      326.62      385.60     44.70 o 
   7   6   1      210.95      213.77     21.92 o 
   8   6   1        3.84       -1.04      6.21 o 
   9   6   1      209.75      203.42     19.14 o 
  10   6   1      258.17      239.47     13.66 o 
  11   6   1      168.93      153.86     16.86 o 
 -11   7   1       16.78        8.50      5.08 o 
 -10   7   1       36.69       32.23      5.04 o 
  -9   7   1      325.78      299.27     31.78 o 
  -8   7   1        0.45       -2.79      6.25 o 
  -7   7   1        1.07       13.68      5.52 o 
  -6   7   1      112.33      132.96      7.41 o 
  -5   7   1      124.57      187.39     20.95 o 
  -4   7   1       20.25       60.32     11.77 o 
  -3   7   1       15.73       32.94      6.23 o 
  -2   7   1      274.71      314.79     13.95 o 
  -1   7   1        0.38       49.99      5.70 o 
   0   7   1        1.90       35.23      5.61 o 
   1   7   1       65.81       78.63      8.09 o 
   2   7   1        7.98       27.68      6.39 o 
   3   7   1      173.53      149.69     10.30 o 
   4   7   1      484.24      488.45     41.04 o 
   5   7   1      388.98      421.62     40.97 o 
   6   7   1      537.60      539.93     59.63 o 
   7   7   1      252.32      254.94     26.57 o 
   8   7   1       63.23       68.16      5.79 o 
   9   7   1       84.68       72.16      6.67 o 
  10   7   1        4.97        3.03      5.05 o 
  11   7   1       10.12       13.02      4.58 o 
 -11   8   1        0.69       -5.70      5.70 o 
 -10   8   1       19.36       16.97      4.42 o 
  -9   8   1        5.39       -0.37      4.95 o 
  -8   8   1       11.25       12.91      7.22 o 
  -7   8   1       49.28       50.99      6.63 o 
  -6   8   1       14.80       26.94      5.09 o 
  -5   8   1      303.04      331.34     34.57 o 
  -4   8   1      824.70      925.78    110.15 o 
  -3   8   1      791.83      886.08     81.22 o 
  -2   8   1      745.71      641.72     18.20 o 
  -1   8   1      880.07      871.90     30.21 o 
   0   8   1     1743.71     1713.86     15.48 o 
   1   8   1      908.77      792.48     29.78 o 
   2   8   1      309.29      335.49     12.71 o 
   3   8   1        7.35        7.33      5.39 o 
   4   8   1       56.00       69.92      7.53 o 
   5   8   1      259.51      332.56     37.50 o 
   6   8   1        5.24        2.76      6.60 o 
   7   8   1        1.99       13.88      5.50 o 
   8   8   1       21.31       13.77      4.95 o 
   9   8   1       54.01       57.03      5.83 o 
  10   8   1      144.53      118.63     14.11 o 
 -10   9   1       94.77       93.66     14.30 o 
  -9   9   1      270.94      216.14     20.97 o 
  -8   9   1        6.79       10.28      5.93 o 
  -7   9   1       19.77       23.77      6.09 o 
  -6   9   1       14.17       33.79      9.32 o 
  -5   9   1      191.30      270.96     24.69 o 
  -4   9   1      235.16      264.68     21.31 o 
  -3   9   1       60.24       54.34      6.05 o 
  -2   9   1      341.05      370.60     13.98 o 
  -1   9   1      173.73      163.66      9.55 o 
   0   9   1      173.39      182.65      5.99 o 
   1   9   1      101.59      128.42      5.07 o 
   2   9   1        3.77       19.46      5.44 o 
   3   9   1       93.28      125.55     13.81 o 
   4   9   1        7.99        6.81      5.01 o 
   5   9   1      120.96      155.13     10.53 o 
   6   9   1       39.38       34.52      5.22 o 
   7   9   1        3.91        4.10      8.46 o 
   8   9   1        7.79       10.34      8.58 o 
   9   9   1       42.22       40.54     12.39 o 
  -9  10   1       18.38       19.75      5.96 o 
  -8  10   1       56.86       64.14     11.55 o 
  -7  10   1      142.63      153.42     25.92 o 
  -6  10   1      129.06      180.23     28.49 o 
  -5  10   1      195.69      263.10     32.19 o 
  -4  10   1      186.34      217.33     24.86 o 
  -3  10   1      132.09      120.23     12.20 o 
  -2  10   1      109.36      115.76      5.99 o 
  -1  10   1      106.63      112.37      5.83 o 
   0  10   1      135.27      133.26      6.00 o 
   1  10   1      117.53       92.89      6.74 o 
   2  10   1       38.91       53.20      9.04 o 
   3  10   1        4.60        7.43      6.31 o 
   4  10   1       10.34       25.63      5.54 o 
   5  10   1       10.90        4.12      6.74 o 
   6  10   1        0.41        3.79      5.20 o 
   7  10   1        0.96        5.22      6.90 o 
   8  10   1        3.93       -1.62      6.76 o 
  -8  11   1       27.61       33.83      4.88 o 
  -7  11   1      134.78      137.12     19.44 o 
  -6  11   1      163.87      196.31     27.54 o 
  -5  11   1      347.58      393.34     54.42 o 
  -4  11   1      534.07      634.35     69.23 o 
  -3  11   1      414.74      484.24     64.60 o 
  -2  11   1      666.67      652.05     16.72 o 
  -1  11   1      649.80      617.73     18.54 o 
   0  11   1      765.37      727.64     33.62 o 
   1  11   1      529.77      531.90     22.21 o 
   2  11   1      315.31      277.68     17.17 o 
   3  11   1       89.59       97.40     13.59 o 
   4  11   1      226.52      289.92     39.84 o 
   5  11   1      384.68      435.30     67.15 o 
   6  11   1      169.18      156.70     18.96 o 
   7  11   1       87.12       74.92     12.71 o 
  -6  12   1       43.52       49.37     15.75 o 
  -5  12   1       19.38       35.60     10.85 o 
  -4  12   1        6.95        4.02      5.43 o 
  -3  12   1       10.86       17.81      8.00 o 
  -2  12   1        0.53        2.16      5.41 o 
  -1  12   1        6.43        1.97      9.73 o 
   0  12   1        5.35        9.55      5.95 o 
   1  12   1       15.75       24.03      5.76 o 
   2  12   1       19.40       12.06      5.86 o 
   3  12   1       40.50       48.09     11.35 o 
   4  12   1        6.16       -1.56      5.64 o 
   5  12   1        0.07       -4.03      7.51 o 
   6  12   1        0.25        0.49      7.13 o 
  -4  13   1       62.34       64.27      7.84 o 
  -3  13   1       36.20       32.44     11.12 o 
  -2  13   1       70.75       68.15      7.00 o 
  -1  13   1       63.67       65.05      8.66 o 
   0  13   1       83.26       89.62     14.18 o 
   1  13   1       50.80       51.27      5.88 o 
   2  13   1       19.83       18.45      7.28 o 
   3  13   1        4.81        9.82      5.45 o 
   4  13   1       18.02       26.79      7.57 o 
 -13   0   2      109.69      110.99      7.69 o 
 -12   0   2      527.52      534.25     44.83 o 
 -11   0   2     1055.80     1088.92     58.07 o 
 -10   0   2      156.70      149.96     14.31 o 
  -9   0   2      138.70      150.95      9.40 o 
  -8   0   2     2324.18     2401.05    130.67 o 
  -7   0   2     2551.18     2876.33     44.17 o 
  -6   0   2      402.97      578.23     49.02 o 
  -5   0   2     9756.74    13756.44    547.94 o 
  -2   0   2     5439.04     6276.52     51.25 o 
   3   0   2     2658.07     2188.31     77.52 o 
   4   0   2     3016.10     3054.99    175.10 o 
   5   0   2     8307.33     8827.88    514.89 o 
   6   0   2     3196.23     3368.52    135.79 o 
   7   0   2     1793.98     1783.57     79.66 o 
   8   0   2      146.60      174.62     18.25 o 
   9   0   2     2596.25     2606.76     86.11 o 
  10   0   2     3245.06     3448.14    149.94 o 
  11   0   2      990.44      900.26     52.22 o 
  12   0   2      470.35      389.13     33.75 o 
 -13   1   2       15.26       17.86      5.35 o 
 -12   1   2       89.28       78.41      7.96 o 
 -11   1   2      107.78      100.59      5.59 o 
 -10   1   2       16.76       16.31      7.12 o 
  -9   1   2        2.48       11.92      5.16 o 
  -8   1   2      339.92      306.04      8.53 o 
  -7   1   2       91.43      141.71      5.85 o 
  -6   1   2        6.78       13.08      6.13 o 
  -5   1   2      463.55      660.15     12.16 o 
  -4   1   2      866.32     1163.66     15.39 o 
  -3   1   2     8931.03    10158.89    155.49 o 
  -2   1   2        8.96        3.35      8.03 o 
  -1   1   2     3087.12     2328.65     81.17 o 
   0   1   2     2761.70     1548.06    142.53 o 
   1   1   2        8.21       20.26     13.07 o 
   2   1   2     2380.55     2306.60     27.80 o 
   3   1   2     1308.94     1301.77     50.96 o 
   4   1   2     1256.34     1384.10     22.80 o 
   5   1   2      534.34      422.39     12.07 o 
   6   1   2       81.52       63.21      6.09 o 
   7   1   2      249.06      254.97      6.74 o 
   8   1   2      747.90      621.38     22.59 o 
   9   1   2       82.98       90.49      5.16 o 
  10   1   2       73.25      102.13      6.45 o 
  11   1   2       21.17       20.67      5.37 o 
  12   1   2        6.87        1.46      4.54 o 
 -13   2   2       40.56       39.05      5.71 o 
 -12   2   2      269.84      276.55      6.12 o 
 -11   2   2      887.30      845.02     45.37 o 
 -10   2   2      480.57      512.07     20.06 o 
  -9   2   2      302.11      269.85     11.15 o 
  -8   2   2      983.58     1114.86     44.58 o 
  -7   2   2     1548.88     1626.36     44.52 o 
  -6   2   2      471.43      467.22     11.34 o 
  -5   2   2     2389.06     3165.18     47.12 o 
  -4   2   2     3352.59     3872.63     96.00 o 
  -3   2   2     5109.45     5807.42     48.16 o 
  -2   2   2     2239.38     2414.78     38.24 o 
  -1   2   2       17.46       34.90     10.43 o 
   0   2   2     3945.07     3014.59    139.61 o 
   1   2   2     1966.16     1502.59    268.01 o 
   2   2   2      347.78      295.33     13.29 o 
   3   2   2      676.37      699.60     13.95 o 
   4   2   2      238.37      199.27      6.45 o 
   5   2   2      673.54      823.70     35.34 o 
   6   2   2      284.36      281.84     10.45 o 
   7   2   2      331.76      369.69     14.45 o 
   8   2   2      559.44      532.40     10.84 o 
   9   2   2      541.20      576.24     22.51 o 
  10   2   2      795.64      863.03     20.71 o 
  11   2   2       86.08       84.73      7.24 o 
  12   2   2       71.40       72.59      6.31 o 
 -13   3   2        2.16       13.56      5.14 o 
 -12   3   2      138.56      128.72      9.34 o 
 -11   3   2      272.84      294.75     15.90 o 
 -10   3   2       30.28       32.77      6.50 o 
  -9   3   2        5.62        6.84      5.64 o 
  -8   3   2      538.11      587.63     26.43 o 
  -7   3   2      132.13      139.23     10.16 o 
  -6   3   2       44.07       46.71      6.27 o 
  -5   3   2     1393.78     1580.17     12.86 o 
  -4   3   2      552.27      653.83     44.05 o 
  -3   3   2     4381.66     5167.10    136.23 o 
  -2   3   2      847.58     1054.87     84.50 o 
  -1   3   2     5667.71     5854.07    331.65 o 
   0   3   2      771.05      587.89     42.34 o 
   1   3   2     3309.43     2458.07    267.51 o 
   2   3   2       63.60       47.86      6.62 o 
   3   3   2      892.70      974.19     28.25 o 
   4   3   2        3.92       13.07      5.69 o 
   5   3   2     1260.06     1412.43     41.93 o 
   6   3   2     1437.35     1403.31     49.44 o 
   7   3   2       39.27       39.40      5.48 o 
   8   3   2      472.52      508.64     23.20 o 
   9   3   2      701.15      812.92     33.26 o 
  10   3   2      410.27      387.42     17.77 o 
  11   3   2      160.19      138.81      5.64 o 
  12   3   2       17.04       23.73      9.78 o 
 -13   4   2        3.42       -1.37      4.73 o 
 -12   4   2        1.67        8.21      5.72 o 
 -11   4   2      183.86      196.43     14.58 o 
 -10   4   2      579.37      540.28     29.71 o 
  -9   4   2      156.41      178.58      6.47 o 
  -8   4   2       52.68       68.31      5.20 o 
  -7   4   2      203.34      217.33     13.84 o 
  -6   4   2      923.12     1073.30     51.58 o 
  -5   4   2     2327.17     2779.09     91.61 o 
  -4   4   2      546.57      601.69     19.67 o 
  -3   4   2        2.02       44.14      6.06 o 
  -2   4   2      202.49      206.61     22.91 o 
  -1   4   2     4311.48     3495.98     72.62 o 
   0   4   2     1053.46      714.88     61.95 o 
   1   4   2     1287.08      951.52     89.60 o 
   2   4   2      202.78      150.45      7.68 o 
   3   4   2      296.22      287.81     17.70 o 
   4   4   2      756.39      653.63     80.36 o 
   5   4   2      187.51      292.74     19.75 o 
   6   4   2       31.08       25.55      6.12 o 
   7   4   2      564.21      601.74     23.67 o 
   8   4   2      133.93      131.70      5.25 o 
   9   4   2      115.31      123.05     17.73 o 
  10   4   2      145.00      162.29     13.37 o 
  11   4   2       66.88       67.78      5.03 o 
  12   4   2      122.84      109.37      6.31 o 
 -12   5   2      251.74      230.39     11.71 o 
 -11   5   2      706.52      673.26     47.43 o 
 -10   5   2      550.76      550.33     34.32 o 
  -9   5   2      509.03      517.80     36.79 o 
  -8   5   2      295.43      316.78     18.73 o 
  -7   5   2     1297.24     1435.02     72.23 o 
  -6   5   2     1136.13     1367.58     84.02 o 
  -5   5   2     3676.19     4342.24    135.32 o 
  -4   5   2     3895.09     4405.55    338.04 o 
  -3   5   2     3349.81     3736.18    317.58 o 
  -2   5   2     3502.30     3153.11    120.24 o 
  -1   5   2      519.48      555.99     20.50 o 
   0   5   2     4652.94     4175.80    152.56 o 
   1   5   2     1237.26      922.55     53.60 o 
   2   5   2      556.78      498.22     50.91 o 
   3   5   2      546.47      471.00     53.50 o 
   4   5   2     1004.14     1135.91    143.33 o 
   5   5   2     2450.37     2430.98    308.88 o 
   6   5   2     1093.09      981.02    115.79 o 
   7   5   2      180.72      182.81     11.37 o 
   8   5   2       37.78       28.81      5.85 o 
   9   5   2     1100.52     1238.47     77.77 o 
  10   5   2      633.03      635.45     32.91 o 
  11   5   2      454.46      432.44     22.97 o 
 -12   6   2       49.23       42.13      5.52 o 
 -11   6   2        0.28        8.56      5.27 o 
 -10   6   2      196.86      225.75     20.39 o 
  -9   6   2        0.25       15.04      5.32 o 
  -8   6   2        7.38       11.57      5.33 o 
  -7   6   2        1.52       39.15      9.20 o 
  -6   6   2       82.05      113.10      7.23 o 
  -5   6   2       89.35      113.75      9.20 o 
  -4   6   2       69.53       88.23      5.43 o 
  -3   6   2      465.94      485.05     31.40 o 
  -2   6   2      267.39      295.21     23.70 o 
  -1   6   2     1438.52     1322.69     17.68 o 
   0   6   2       44.30       24.85      6.56 o 
   1   6   2      932.04      794.13     44.44 o 
   2   6   2      172.31      168.42      8.58 o 
   3   6   2      585.32      597.74     44.31 o 
   4   6   2       95.29      102.82     18.48 o 
   5   6   2       21.17       14.37      5.67 o 
   6   6   2       23.66       22.34      5.35 o 
   7   6   2      293.17      268.01     26.35 o 
   8   6   2      182.75      199.67     24.83 o 
   9   6   2        5.30       14.61      5.49 o 
  10   6   2        5.17        4.68      7.37 o 
  11   6   2        0.07        7.42      5.88 o 
 -11   7   2      304.48      256.50     21.24 o 
 -10   7   2      702.70      680.73     15.29 o 
  -9   7   2      557.29      555.78     49.45 o 
  -8   7   2       43.37       27.68      6.26 o 
  -7   7   2      499.43      473.59     52.94 o 
  -6   7   2     1217.86     1258.39    137.47 o 
  -5   7   2     2038.33     2333.85    197.41 o 
  -4   7   2      812.90      879.24     82.85 o 
  -3   7   2      109.55      109.37     17.24 o 
  -2   7   2      605.09      540.45     21.24 o 
  -1   7   2      723.03      658.04      9.66 o 
   0   7   2      877.69      761.88     33.68 o 
   1   7   2        1.96       10.04      5.22 o 
   2   7   2       20.20       22.19      5.14 o 
   3   7   2      306.78      366.23     30.09 o 
   4   7   2      671.72      726.53     99.36 o 
   5   7   2      354.70      349.80     48.91 o 
   6   7   2       31.42       52.08      9.06 o 
   7   7   2      202.13      183.45     21.38 o 
   8   7   2      113.43      111.99     12.93 o 
   9   7   2      252.37      212.16     28.45 o 
  10   7   2      131.54      102.83     13.98 o 
 -11   8   2        9.20        3.14      4.89 o 
 -10   8   2        0.35        1.95      5.08 o 
  -9   8   2       14.94        7.82      5.91 o 
  -8   8   2      146.87      174.56     15.00 o 
  -7   8   2       14.33       15.09      5.58 o 
  -6   8   2       28.47       37.66      5.15 o 
  -5   8   2       77.21      124.57     16.85 o 
  -4   8   2      238.59      277.41     21.22 o 
  -3   8   2       30.40       36.29      4.89 o 
  -2   8   2      233.54      244.59     12.31 o 
  -1   8   2        2.66       19.80      6.36 o 
   0   8   2       15.57       -1.97      7.13 o 
   1   8   2       55.06       48.89      6.18 o 
   2   8   2        2.76        3.95      5.47 o 
   3   8   2       32.77       20.81      5.34 o 
   4   8   2       37.65       57.05      5.90 o 
   5   8   2      194.77      189.35     20.98 o 
   6   8   2        4.68        7.17      5.41 o 
   7   8   2       52.20       48.27      7.82 o 
   8   8   2        3.45       11.45      5.18 o 
   9   8   2       28.49       18.69      5.20 o 
  10   8   2       12.96       22.10      6.04 o 
 -10   9   2      540.33      458.34     76.82 o 
  -9   9   2      421.39      410.62     56.87 o 
  -8   9   2      153.19      148.58     22.06 o 
  -7   9   2      358.95      348.97     36.95 o 
  -6   9   2      533.87      589.64     50.50 o 
  -5   9   2      633.84      814.95     80.89 o 
  -4   9   2      256.84      270.75     42.85 o 
  -3   9   2        9.99       16.50      5.82 o 
  -2   9   2      126.83      126.68     12.46 o 
  -1   9   2      535.79      475.95     25.83 o 
   0   9   2      243.31      218.21      7.17 o 
   1   9   2       41.21       30.23      5.85 o 
   2   9   2      311.23      257.12     14.94 o 
   3   9   2      393.51      457.83     60.88 o 
   4   9   2      523.27      616.43     69.52 o 
   5   9   2      402.34      455.95     53.52 o 
   6   9   2      199.37      256.65     41.15 o 
   7   9   2      394.53      395.79     40.37 o 
   8   9   2      263.50      231.78     31.32 o 
   9   9   2      125.97       88.31     12.37 o 
  -9  10   2      309.49      283.27     42.05 o 
  -8  10   2        2.96       -6.51      6.51 o 
  -7  10   2      153.54      186.49     25.81 o 
  -6  10   2      295.67      321.79     31.38 o 
  -5  10   2      373.04      427.41     34.14 o 
  -4  10   2      183.11      236.49     22.87 o 
  -3  10   2        7.26       10.64      6.53 o 
  -2  10   2      113.08      121.74      6.33 o 
  -1  10   2      100.77      129.80      8.68 o 
   0  10   2      143.56      129.80     11.46 o 
   1  10   2       36.57       24.73      6.57 o 
   2  10   2      124.68      111.75      7.74 o 
   3  10   2      273.03      336.49     41.31 o 
   4  10   2      536.00      685.55     78.66 o 
   5  10   2      474.36      571.04     68.79 o 
   6  10   2      113.71      106.65     13.31 o 
   7  10   2      112.99      121.34     16.14 o 
   8  10   2       86.38       90.61     11.47 o 
  -8  11   2       76.24       66.81      8.95 o 
  -7  11   2       63.70       67.68      5.21 o 
  -6  11   2       85.11       95.82     17.37 o 
  -5  11   2      101.10      130.43     26.29 o 
  -4  11   2      100.77      147.46     20.59 o 
  -3  11   2      108.15      155.04     20.09 o 
  -2  11   2       91.57       99.80      8.53 o 
  -1  11   2      166.70      146.44     13.70 o 
   0  11   2      126.37      113.49      5.84 o 
   1  11   2       67.19       95.15      6.56 o 
   2  11   2       29.85       34.47      7.45 o 
   3  11   2       11.64        2.19      6.01 o 
   4  11   2        0.33        4.38      5.95 o 
   5  11   2        0.98        6.10      6.01 o 
   6  11   2       28.13       40.53      9.37 o 
   7  11   2       39.40       42.00      9.17 o 
  -6  12   2      158.18      179.64     26.00 o 
  -5  12   2      239.03      241.93     39.18 o 
  -4  12   2      137.89      155.76     30.04 o 
  -3  12   2       42.21       56.99     15.99 o 
  -2  12   2      111.95      115.55      9.28 o 
  -1  12   2       95.01       82.51      6.14 o 
   0  12   2       99.33      102.08     13.00 o 
   1  12   2       28.62       47.58      5.42 o 
   2  12   2       30.31       22.88      6.49 o 
   3  12   2       33.40       50.65      9.00 o 
   4  12   2       66.91       76.61     12.67 o 
   5  12   2       69.92       75.40     11.99 o 
  -4  13   2        4.04       -1.30      4.68 o 
  -3  13   2        0.50        1.61      5.51 o 
  -2  13   2        1.40       -6.34      6.34 o 
  -1  13   2        0.27        0.78      5.10 o 
   0  13   2        0.20       -5.15      5.15 o 
   1  13   2        5.18        3.83      4.76 o 
   2  13   2        1.67        6.32      5.52 o 
   3  13   2        4.64       -5.09      5.09 o 
 -13   1   3      179.93      183.76      7.64 o 
 -12   1   3      225.54      225.07     14.45 o 
 -11   1   3      784.93      733.95     43.00 o 
 -10   1   3      296.08      275.91     11.32 o 
  -9   1   3     1426.29     1360.44     44.51 o 
  -8   1   3     1631.99     1805.39     38.54 o 
  -7   1   3      143.75      145.67      6.05 o 
  -6   1   3      173.37      168.68      9.57 o 
  -5   1   3     6765.45     7628.68    186.92 o 
  -4   1   3      895.14      945.91     19.96 o 
  -3   1   3     1260.29     1448.95     19.35 o 
  -2   1   3     3036.11     3177.42     37.07 o 
  -1   1   3      594.20      700.83     78.79 o 
   1   1   3      108.70      101.50     10.35 o 
   2   1   3      117.52      113.28     11.80 o 
   3   1   3     1484.77     1272.98     24.83 o 
   4   1   3     1481.61     1757.04     49.89 o 
   5   1   3     2756.41     3008.76     73.08 o 
   6   1   3      205.86      198.37     13.71 o 
   7   1   3       80.42       94.67      5.39 o 
   8   1   3       40.13       49.84      5.14 o 
   9   1   3     1843.74     1759.97     56.98 o 
  10   1   3      401.60      419.06      9.97 o 
  11   1   3       28.95       30.60      4.80 o 
  12   1   3       76.42       83.44      5.02 o 
 -13   2   3       89.60       75.11      5.48 o 
 -12   2   3       28.32       28.01      5.93 o 
 -11   2   3      114.66      111.08      6.63 o 
 -10   2   3      106.42      114.01     11.80 o 
  -9   2   3      399.69      416.17     13.83 o 
  -8   2   3      254.90      283.05     10.56 o 
  -7   2   3       21.19       53.70      5.87 o 
  -6   2   3      366.14      406.86      6.87 o 
  -5   2   3     2137.25     2283.42     52.66 o 
  -4   2   3      460.73      537.11      9.35 o 
  -3   2   3     4399.30     4686.52    121.16 o 
  -2   2   3      305.30      390.09     18.91 o 
  -1   2   3     1560.35     1375.97    193.62 o 
   0   2   3     3754.55     2645.39    339.01 o 
   1   2   3     3036.01     2763.74    377.02 o 
   2   2   3      284.03      247.40     25.70 o 
   3   2   3       61.33       60.40      6.84 o 
   4   2   3     4622.38     5328.92    103.41 o 
   5   2   3     1162.25     1215.48     55.61 o 
   6   2   3       16.96       32.53     16.34 o 
   7   2   3       37.34       49.28      5.41 o 
   8   2   3       14.36       12.04      5.33 o 
   9   2   3      746.67      714.68      7.90 o 
  10   2   3      114.85      118.46      6.96 o 
  11   2   3       13.07       19.37      5.21 o 
  12   2   3       13.48       22.10      5.76 o 
 -13   3   3       14.32       12.11      5.93 o 
 -12   3   3       34.49       42.96      6.14 o 
 -11   3   3      278.50      244.65     13.14 o 
 -10   3   3       61.37       67.60      5.84 o 
  -9   3   3       36.93       38.98      4.86 o 
  -8   3   3      362.07      357.58     16.49 o 
  -7   3   3      199.84      231.98     17.99 o 
  -6   3   3      237.41      230.95      6.51 o 
  -5   3   3     1335.74     1558.95     35.43 o 
  -4   3   3      115.64      190.84      7.32 o 
  -3   3   3        7.12       12.02      7.06 o 
  -2   3   3      165.66      208.05     26.52 o 
  -1   3   3      141.52      117.89     20.10 o 
   0   3   3       76.09       43.68      7.58 o 
   1   3   3      232.67      180.90     15.48 o 
   2   3   3      291.95      260.98     39.86 o 
   3   3   3       26.64       42.33      6.36 o 
   4   3   3        8.77       11.48      5.75 o 
   5   3   3       90.42      111.45      6.35 o 
   6   3   3      126.30      112.21      5.78 o 
   7   3   3      446.47      408.45     10.80 o 
   8   3   3       11.37       22.86      5.22 o 
   9   3   3      320.88      334.72     22.13 o 
  10   3   3      289.01      282.35      7.86 o 
  11   3   3      227.56      230.61      8.92 o 
  12   3   3       73.41       55.85      6.05 o 
 -13   4   3      145.26      121.26      8.69 o 
 -12   4   3      144.37      123.43      9.09 o 
 -11   4   3      250.89      214.93     13.68 o 
 -10   4   3      204.53      228.36      6.22 o 
  -9   4   3      812.45      723.94     22.30 o 
  -8   4   3      492.23      520.90     16.12 o 
  -7   4   3      624.59      742.17     30.51 o 
  -6   4   3      283.79      322.80     10.96 o 
  -5   4   3     3446.45     4254.33    201.90 o 
  -4   4   3     2338.30     2514.25     92.55 o 
  -3   4   3      184.96      246.57     18.59 o 
  -2   4   3       53.86       53.91     10.73 o 
  -1   4   3      111.42       93.87      8.32 o 
   0   4   3     3466.31     2809.74    100.62 o 
   1   4   3      833.76      569.07     57.84 o 
   2   4   3       45.37       43.03      5.97 o 
   3   4   3      105.97       79.20      5.69 o 
   4   4   3     1913.00     1788.31    223.01 o 
   5   4   3      727.99      797.09     51.01 o 
   6   4   3       69.33       64.95      8.32 o 
   7   4   3      163.02      176.18     13.46 o 
   8   4   3       73.03       68.89      6.07 o 
   9   4   3     1245.10     1358.04     47.20 o 
  10   4   3      314.41      346.97     14.65 o 
  11   4   3      104.48       77.61     11.84 o 
 -12   5   3       59.54       54.21      5.27 o 
 -11   5   3      191.49      210.23     10.36 o 
 -10   5   3      170.81      199.67     13.52 o 
  -9   5   3        3.51       39.60      6.23 o 
  -8   5   3      121.74      118.69      9.10 o 
  -7   5   3      292.33      369.75     23.86 o 
  -6   5   3      304.76      361.77     34.63 o 
  -5   5   3        6.46       47.90      6.68 o 
  -4   5   3        0.92       11.64      5.83 o 
  -3   5   3      370.56      343.73     39.69 o 
  -2   5   3       60.31       47.55      7.51 o 
  -1   5   3     1142.60      780.87     86.27 o 
   0   5   3      127.23      129.70      6.85 o 
   1   5   3      176.60      134.74      8.15 o 
   2   5   3     2045.03     1607.73    245.00 o 
   3   5   3      365.01      367.08     44.57 o 
   4   5   3       55.45      107.05     25.50 o 
   5   5   3       79.40       75.22     12.67 o 
   6   5   3      912.70      849.54     74.62 o 
   7   5   3      584.52      548.47     45.06 o 
   8   5   3       16.84        5.01      6.14 o 
   9   5   3       22.36       24.91      7.55 o 
  10   5   3       94.21       91.44      6.39 o 
  11   5   3      164.91      137.74     12.54 o 
 -12   6   3      269.70      230.73     11.04 o 
 -11   6   3      517.53      496.00     43.11 o 
 -10   6   3      543.26      539.34     34.87 o 
  -9   6   3      606.47      689.41     31.03 o 
  -8   6   3      326.32      294.66     19.71 o 
  -7   6   3     1150.15     1155.52     90.76 o 
  -6   6   3      909.25      925.09     84.42 o 
  -5   6   3      944.06      997.26    105.45 o 
  -4   6   3      446.13      409.23     51.23 o 
  -3   6   3       36.08       24.91      5.79 o 
  -2   6   3       55.13       42.02      8.82 o 
  -1   6   3      111.00       84.14      6.03 o 
   0   6   3      479.57      394.46      7.27 o 
   1   6   3      500.45      365.15     22.35 o 
   2   6   3      847.74      778.84     53.17 o 
   3   6   3      179.68      155.62     23.38 o 
   4   6   3      736.99      715.15     81.74 o 
   5   6   3      386.97      405.67     41.34 o 
   6   6   3      227.65      225.62     23.53 o 
   7   6   3      537.66      469.68     66.57 o 
   8   6   3       59.18       56.62      6.84 o 
   9   6   3      243.20      233.09     35.77 o 
  10   6   3      188.16      144.54     14.82 o 
  11   6   3      266.08      194.71     30.10 o 
 -11   7   3        2.75       -8.10      9.33 o 
 -10   7   3       19.87       28.01      7.43 o 
  -9   7   3       31.11       57.62      8.19 o 
  -8   7   3       19.90       24.39     10.11 o 
  -7   7   3       10.15       14.40      5.86 o 
  -6   7   3       54.17       81.02      7.90 o 
  -5   7   3        4.23       37.18      7.90 o 
  -4   7   3       27.60       35.43      7.40 o 
  -3   7   3      365.47      361.77     32.47 o 
  -2   7   3      198.82      164.16     10.55 o 
  -1   7   3      143.03      110.99      5.90 o 
   0   7   3      326.64      267.16     19.84 o 
   1   7   3      296.79      244.42      6.98 o 
   2   7   3       99.98       90.98      6.39 o 
   3   7   3      260.07      283.64     31.31 o 
   4   7   3      486.53      533.71     50.72 o 
   5   7   3      324.06      320.71     19.43 o 
   6   7   3        1.58       10.87      7.55 o 
   7   7   3        0.77        0.91      5.65 o 
   8   7   3       61.46       56.07      8.13 o 
   9   7   3       35.30       19.86      7.44 o 
  10   7   3        0.07        2.75      5.37 o 
 -11   8   3       23.57        4.68      4.99 o 
 -10   8   3       34.38       23.82      4.80 o 
  -9   8   3        2.42        2.42      5.01 o 
  -8   8   3       20.70       19.87      5.30 o 
  -7   8   3      105.60      111.88     18.89 o 
  -6   8   3      159.73      185.90     11.19 o 
  -5   8   3       98.94      125.02     26.51 o 
  -4   8   3       60.61       83.72     13.86 o 
  -3   8   3       28.27       18.33      5.99 o 
  -2   8   3       56.77       61.37      6.12 o 
  -1   8   3       62.09       66.29      6.09 o 
   0   8   3        1.63        8.91      6.03 o 
   1   8   3       31.45       22.23      8.52 o 
   2   8   3      161.81      159.17      5.45 o 
   3   8   3       10.81       26.94      6.20 o 
   4   8   3       16.65       14.14      9.70 o 
   5   8   3       73.27       78.10      8.20 o 
   6   8   3      142.55      165.76     13.52 o 
   7   8   3      216.11      240.54     23.39 o 
   8   8   3       84.71       74.18      7.04 o 
   9   8   3      147.91      142.36     13.83 o 
 -10   9   3      110.78       84.87     15.46 o 
  -9   9   3      239.84      217.04     25.70 o 
  -8   9   3       29.31       36.40      7.63 o 
  -7   9   3      499.60      530.78     53.56 o 
  -6   9   3      576.67      745.91     69.34 o 
  -5   9   3      460.07      496.99     43.13 o 
  -4   9   3      333.67      336.34     45.73 o 
  -3   9   3      223.58      242.92     24.51 o 
  -2   9   3      225.37      187.69      8.27 o 
  -1   9   3       32.91       32.68      5.83 o 
   0   9   3      267.06      250.37      6.43 o 
   1   9   3       94.97       81.86      5.00 o 
   2   9   3       92.08      111.25      5.82 o 
   3   9   3       34.23       49.96      7.35 o 
   4   9   3        7.40       14.92      8.19 o 
   5   9   3       18.33       13.78      6.57 o 
   6   9   3        1.08       -5.28      5.28 o 
   7   9   3       32.02       39.73      6.29 o 
   8   9   3       30.28       34.62      4.77 o 
   9   9   3       34.89       30.17      6.11 o 
  -9  10   3      209.64      180.11     23.47 o 
  -8  10   3      131.48      122.20     18.84 o 
  -7  10   3      211.05      228.16     31.23 o 
  -6  10   3      337.54      371.05     48.42 o 
  -5  10   3      222.93      283.57     49.49 o 
  -4  10   3      169.88      225.14     33.34 o 
  -3  10   3      190.44      204.42     15.00 o 
  -2  10   3      119.60      108.92      7.37 o 
  -1  10   3      118.04      118.07      6.74 o 
   0  10   3       71.20       57.60      6.49 o 
   1  10   3        9.88        6.00      6.44 o 
   2  10   3       22.68       11.44      4.99 o 
   3  10   3       11.71        2.03      7.92 o 
   4  10   3       12.03       28.24     12.76 o 
   5  10   3       66.77      109.29     19.17 o 
   6  10   3      105.75       96.57     10.13 o 
   7  10   3       44.86       39.63     10.18 o 
   8  10   3       30.75       37.78      6.97 o 
  -8  11   3       10.64       19.82      4.47 o 
  -7  11   3      228.46      220.86     30.12 o 
  -6  11   3      288.75      361.85     33.37 o 
  -5  11   3      320.67      369.74     50.96 o 
  -4  11   3      202.46      262.99     37.15 o 
  -3  11   3      110.79      145.93     19.95 o 
  -2  11   3      238.08      214.13     11.80 o 
  -1  11   3      127.65      107.44      5.54 o 
   0  11   3      227.36      263.10     19.53 o 
   1  11   3      171.84      172.80     18.26 o 
   2  11   3      227.71      240.40     13.11 o 
   3  11   3      113.39      138.64     21.11 o 
   4  11   3      119.82      134.88     18.30 o 
   5  11   3      221.22      259.24     39.55 o 
   6  11   3      128.99       97.90     17.00 o 
  -6  12   3        1.37       -4.68      5.63 o 
  -5  12   3        0.51       -1.41      7.13 o 
  -4  12   3        0.28        7.13      5.19 o 
  -3  12   3        0.29        4.22      4.77 o 
  -2  12   3        0.10       -5.37      5.37 o 
  -1  12   3        3.09        0.23      6.10 o 
   0  12   3        0.04       -0.91      8.53 o 
   1  12   3        2.13        7.39      5.75 o 
   2  12   3        2.17      -10.23     11.95 o 
   3  12   3        0.57        8.26      5.52 o 
   4  12   3       17.09       19.91      5.54 o 
   5  12   3       22.52       20.73      6.69 o 
  -4  13   3       22.88       29.01      5.24 o 
  -3  13   3        6.00       20.72      5.55 o 
  -2  13   3       12.76        8.39      6.16 o 
  -1  13   3        7.98        1.46      5.34 o 
   0  13   3       32.50       34.77      5.66 o 
   1  13   3        9.85       17.52      5.85 o 
   2  13   3        4.68       -5.89      5.89 o 
   3  13   3        5.39       -6.60      6.60 o 
 -13   0   4       55.88       68.88      7.14 o 
 -12   0   4       67.92       74.05     24.34 o 
 -11   0   4     2081.20     1872.82    147.13 o 
 -10   0   4      486.86      508.63     27.16 o 
  -9   0   4      256.25      243.71     17.70 o 
  -8   0   4     1606.60     1684.93     74.11 o 
  -7   0   4     1474.44     1600.64    122.71 o 
  -6   0   4     3032.62     2873.87     42.95 o 
  -5   0   4     3952.78     4612.55    204.30 o 
  -4   0   4      140.33       99.12      8.97 o 
  -3   0   4       22.11       13.58      9.11 o 
  -2   0   4     6223.50     6053.63     52.89 o 
  -1   0   4     5158.71     5190.95     76.67 o 
   1   0   4     2411.10     2149.86    142.25 o 
   2   0   4     1931.61     2328.85    107.67 o 
   3   0   4     2351.26     2158.57     42.52 o 
   4   0   4     1716.03     1864.10     84.17 o 
   5   0   4       16.18       31.15      9.33 o 
   6   0   4     5373.97     5498.98     35.84 o 
   7   0   4     4561.42     4705.73     89.35 o 
   8   0   4      228.03      206.42     13.12 o 
   9   0   4     1982.69     1909.30    133.61 o 
  10   0   4      978.80     1016.17     54.72 o 
  11   0   4      747.57      698.91     30.23 o 
 -13   1   4        0.74        7.12      5.84 o 
 -12   1   4        4.36        1.83      6.65 o 
 -11   1   4      153.77      151.96      7.47 o 
 -10   1   4      125.78      123.28      8.93 o 
  -9   1   4       60.07       75.56      6.58 o 
  -8   1   4      114.15      136.84      5.48 o 
  -7   1   4     1061.61     1103.39     34.46 o 
  -6   1   4     1743.28     1824.23     32.76 o 
  -5   1   4      750.15      714.96     13.97 o 
  -4   1   4      589.00      600.82      9.81 o 
  -3   1   4      919.10      942.07     13.80 o 
  -2   1   4     2884.00     3043.97     79.10 o 
  -1   1   4      951.30      710.27     65.18 o 
   0   1   4      601.62      250.96     45.95 o 
   1   1   4       14.82        6.38      9.17 o 
   2   1   4      335.05      281.88      8.75 o 
   3   1   4       93.36      100.14      7.24 o 
   4   1   4       52.99       69.15      6.36 o 
   5   1   4       48.37       64.94      6.04 o 
   6   1   4        7.82       14.55      6.71 o 
   7   1   4      194.19      188.56      6.88 o 
   8   1   4       24.42       26.16      5.84 o 
   9   1   4        2.59       12.92      6.79 o 
  10   1   4       21.74       24.88      4.96 o 
  11   1   4       48.22       53.55      6.74 o 
 -13   2   4      110.48      114.88     11.68 o 
 -12   2   4      139.57      148.27     11.01 o 
 -11   2   4     1155.43     1158.22     46.20 o 
 -10   2   4      557.92      594.56     22.06 o 
  -9   2   4      666.59      688.32     38.58 o 
  -8   2   4      930.89      969.56     30.38 o 
  -7   2   4      404.24      480.01     25.18 o 
  -6   2   4     1075.00     1183.36     36.72 o 
  -5   2   4     1544.88     1623.46     21.77 o 
  -4   2   4        2.53       13.38      6.58 o 
  -3   2   4        8.76        6.64      6.99 o 
  -2   2   4     1176.54     1028.43     71.07 o 
  -1   2   4     3345.32     3081.27    474.23 o 
   0   2   4      281.02      190.66     17.89 o 
   1   2   4     2246.80     1769.22    284.54 o 
   2   2   4     2890.61     3047.72    368.58 o 
   3   2   4      225.86      223.64     12.53 o 
   4   2   4      665.61      651.28     24.78 o 
   5   2   4      287.27      319.48     10.97 o 
   6   2   4     1377.75     1539.71     45.16 o 
   7   2   4      745.34      729.11     27.61 o 
   8   2   4        8.03       10.91      5.78 o 
   9   2   4      484.64      522.52     12.90 o 
  10   2   4      104.96      100.21      6.74 o 
  11   2   4       96.81       91.76      5.37 o 
 -13   3   4        4.75        8.07      6.17 o 
 -12   3   4        0.57        3.00      5.46 o 
 -11   3   4      346.50      336.53     19.64 o 
 -10   3   4      131.40      134.72      9.09 o 
  -9   3   4        0.70        0.19      5.19 o 
  -8   3   4        5.18       -0.35      6.04 o 
  -7   3   4      472.52      518.87     15.07 o 
  -6   3   4      207.85      163.63      6.08 o 
  -5   3   4       38.71       36.77      6.59 o 
  -4   3   4      450.95      560.32     20.22 o 
  -3   3   4      433.31      574.15     13.35 o 
  -2   3   4      492.38      445.23     78.77 o 
  -1   3   4      300.94      230.70      9.56 o 
   0   3   4       98.81       69.28      6.90 o 
   1   3   4        1.79        6.66      7.35 o 
   2   3   4     1137.73      958.15    121.37 o 
   3   3   4      137.04       75.20      9.84 o 
   4   3   4        0.60        5.08      8.15 o 
   5   3   4        1.99       10.45      5.62 o 
   6   3   4      461.84      451.32     15.77 o 
   7   3   4     1102.70     1107.53      8.23 o 
   8   3   4       15.26        7.23      6.23 o 
   9   3   4       46.88       40.32      5.60 o 
  10   3   4      142.09      145.08      6.17 o 
  11   3   4      133.36      124.72      6.29 o 
 -13   4   4       82.54       59.71      5.35 o 
 -12   4   4       84.66       88.49      8.20 o 
 -11   4   4      112.74      131.68     18.14 o 
 -10   4   4       88.51      102.09      9.69 o 
  -9   4   4      473.24      487.12     23.68 o 
  -8   4   4      246.28      260.45     11.62 o 
  -7   4   4        2.63       14.48      6.22 o 
  -6   4   4       38.43       41.20      6.93 o 
  -5   4   4      419.30      519.55     45.90 o 
  -4   4   4      868.40      889.12     44.71 o 
  -3   4   4        0.54       -0.16      7.05 o 
  -2   4   4      812.98      733.35     43.45 o 
  -1   4   4     1175.39      788.97     91.98 o 
   0   4   4     1549.91     1016.16     82.58 o 
   1   4   4      154.41      112.42      9.88 o 
   2   4   4      645.04      623.61     84.36 o 
   3   4   4       29.77       26.02      6.21 o 
   4   4   4      439.32      489.83     47.81 o 
   5   4   4     1113.49     1105.52    108.29 o 
   6   4   4      484.01      475.96     32.41 o 
   7   4   4       17.37       27.88      7.94 o 
   8   4   4        4.84        3.91      5.50 o 
   9   4   4      515.13      566.27     30.63 o 
  10   4   4       80.91       85.90     10.74 o 
  11   4   4       27.50       22.66      7.64 o 
 -12   5   4      173.99      136.84      5.98 o 
 -11   5   4      564.79      504.51     37.86 o 
 -10   5   4      676.36      711.81     43.53 o 
  -9   5   4      961.31     1066.52     40.93 o 
  -8   5   4      395.96      373.96     22.15 o 
  -7   5   4     1004.29     1176.86     85.43 o 
  -6   5   4     1112.41     1341.50     60.92 o 
  -5   5   4     1765.96     1841.63     95.66 o 
  -4   5   4      371.80      371.14     36.92 o 
  -3   5   4      220.10      181.52     14.43 o 
  -2   5   4     1090.04      837.17     52.56 o 
  -1   5   4      922.05      679.56     81.05 o 
   0   5   4     2448.50     1843.56    146.57 o 
   1   5   4     1083.01      747.53     45.88 o 
   2   5   4     1885.63     2079.63    232.99 o 
   3   5   4      249.83      257.32     23.83 o 
   4   5   4      711.09      783.55     76.15 o 
   5   5   4     1358.20     1401.96    137.54 o 
   6   5   4      949.03      958.55     88.47 o 
   7   5   4     1156.37     1136.31    100.86 o 
   8   5   4      242.32      217.67     26.60 o 
   9   5   4      515.10      483.54     22.11 o 
  10   5   4      504.36      428.02     35.07 o 
 -12   6   4       38.29       42.84      5.57 o 
 -11   6   4        1.23       26.40      5.84 o 
 -10   6   4       10.63       10.81      4.90 o 
  -9   6   4       56.59       78.86      7.52 o 
  -8   6   4       36.73       35.17      5.91 o 
  -7   6   4      384.55      426.54     11.69 o 
  -6   6   4       66.47       63.51      7.20 o 
  -5   6   4       12.80       20.49      9.07 o 
  -4   6   4       55.78       57.94      6.22 o 
  -3   6   4       52.93       46.13      6.50 o 
  -2   6   4      850.29      900.37     21.27 o 
  -1   6   4       91.32       83.43      9.66 o 
   0   6   4       41.98       29.19      5.74 o 
   1   6   4       20.74        6.23      5.75 o 
   2   6   4        3.17       10.30      6.25 o 
   3   6   4        0.16       -0.01      5.60 o 
   4   6   4      316.10      312.99     44.74 o 
   5   6   4      217.87      254.84     34.39 o 
   6   6   4        2.43       11.36      5.51 o 
   7   6   4       64.72       57.11      6.29 o 
   8   6   4        0.30        4.96      6.64 o 
   9   6   4       54.38       60.49      6.69 o 
  10   6   4        6.53        7.04      5.48 o 
 -12   7   4      145.16      117.75      7.79 o 
 -11   7   4      206.92      166.61     17.69 o 
 -10   7   4      459.66      433.09     29.34 o 
  -9   7   4      845.12      834.11     97.23 o 
  -8   7   4      172.16      175.62     20.23 o 
  -7   7   4      297.79      296.67     37.44 o 
  -6   7   4      238.81      244.64     26.91 o 
  -5   7   4      556.21      629.28     69.72 o 
  -4   7   4      575.48      668.71     64.13 o 
  -3   7   4       45.32       43.55      6.13 o 
  -2   7   4        1.77       16.85      6.83 o 
  -1   7   4      562.61      466.45     42.18 o 
   0   7   4     2216.05     1884.04     99.67 o 
   1   7   4      467.02      409.04     33.52 o 
   2   7   4      569.19      460.71     31.70 o 
   3   7   4       92.74       81.79     11.69 o 
   4   7   4      408.24      479.36     49.47 o 
   5   7   4     1283.57     1333.25    153.43 o 
   6   7   4      325.06      332.54     47.98 o 
   7   7   4       89.84       87.40     15.13 o 
   8   7   4      142.31      153.71     12.08 o 
   9   7   4      357.32      327.90     48.49 o 
  10   7   4      120.80      102.88     17.43 o 
 -11   8   4        0.50       -3.19      4.27 o 
 -10   8   4       22.23        8.87      7.49 o 
  -9   8   4       48.66       34.52      5.46 o 
  -8   8   4        5.47        6.15      6.37 o 
  -7   8   4      104.85      123.68     10.76 o 
  -6   8   4       15.03       18.63      5.99 o 
  -5   8   4       76.35       79.70      7.88 o 
  -4   8   4        9.75       17.54      4.97 o 
  -3   8   4        5.23       16.43      6.48 o 
  -2   8   4       80.65       69.20     11.64 o 
  -1   8   4       47.21       49.01      7.11 o 
   0   8   4      190.51      178.52     14.50 o 
   1   8   4       21.95       19.07      5.38 o 
   2   8   4       17.52       24.90      6.41 o 
   3   8   4       37.89       43.30      7.01 o 
   4   8   4       22.89       36.59      5.98 o 
   5   8   4        6.02       16.26      6.30 o 
   6   8   4        8.33        7.88      5.52 o 
   7   8   4       67.63       71.89      9.22 o 
   8   8   4        5.76        0.37      4.71 o 
   9   8   4       16.43       16.96      4.91 o 
 -10   9   4      245.54      203.55     30.60 o 
  -9   9   4      335.57      297.08     40.28 o 
  -8   9   4      115.83       89.69     13.42 o 
  -7   9   4       32.64       37.87      8.62 o 
  -6   9   4       58.63       78.70     12.36 o 
  -5   9   4      145.95      173.11     36.13 o 
  -4   9   4      134.94      159.15     28.74 o 
  -3   9   4       31.96       57.08     12.51 o 
  -2   9   4        9.88       11.97      5.07 o 
  -1   9   4      250.79      226.08     15.64 o 
   0   9   4      941.76      823.96     27.84 o 
   1   9   4      543.50      429.98     22.83 o 
   2   9   4      388.22      343.15     27.78 o 
   3   9   4      521.82      653.33     88.52 o 
   4   9   4      829.95      993.36    124.05 o 
   5   9   4      704.25      839.35    133.06 o 
   6   9   4      241.13      258.05     34.04 o 
   7   9   4       64.89       60.86     10.77 o 
   8   9   4      110.56      107.04     13.55 o 
  -9  10   4      274.75      229.84     28.49 o 
  -8  10   4        9.95        8.30      5.33 o 
  -7  10   4       98.05       81.04      8.11 o 
  -6  10   4       28.49       56.64      8.62 o 
  -5  10   4       59.73      101.23      7.57 o 
  -4  10   4       28.11       50.29      9.13 o 
  -3  10   4        0.50       -2.55      5.71 o 
  -2  10   4       27.16       30.80      6.70 o 
  -1  10   4      105.62       83.46      5.65 o 
   0  10   4      769.69      845.59     46.13 o 
   1  10   4      368.57      362.22     13.49 o 
   2  10   4      233.20      154.39      7.34 o 
   3  10   4      126.29      161.75     26.40 o 
   4  10   4      231.01      287.30     37.07 o 
   5  10   4      395.78      455.39     59.47 o 
   6  10   4       64.31       57.23      7.01 o 
   7  10   4       51.51       47.85      6.46 o 
  -8  11   4       26.99       19.31      5.74 o 
  -7  11   4       10.71       12.36      6.33 o 
  -6  11   4       40.42       57.42     10.47 o 
  -5  11   4       61.52       74.84     12.28 o 
  -4  11   4       63.10       58.69     11.15 o 
  -3  11   4       47.57       60.01     10.26 o 
  -2  11   4       20.93       22.90      7.93 o 
  -1  11   4       22.10        2.70      8.96 o 
   0  11   4        5.54        1.96      5.14 o 
   1  11   4       14.81       18.08      6.09 o 
   2  11   4       10.40        5.17      6.70 o 
   3  11   4       42.20       53.40     13.41 o 
   4  11   4       89.38      108.20     23.20 o 
   5  11   4       60.60       44.89      7.92 o 
   6  11   4       47.17       44.51      6.26 o 
  -6  12   4       58.06       53.74      5.44 o 
  -5  12   4       90.43      119.23     19.53 o 
  -4  12   4       59.22       79.58     19.37 o 
  -3  12   4       17.60       27.33      7.29 o 
  -2  12   4       26.34       35.11     11.91 o 
  -1  12   4       55.27       60.01      7.79 o 
   0  12   4      240.55      274.84     32.08 o 
   1  12   4       71.40       70.19      5.45 o 
   2  12   4       34.59       22.87      7.42 o 
   3  12   4       49.37       70.02     16.20 o 
   4  12   4       96.12      116.62     13.65 o 
  -4  13   4        0.51        3.34      6.12 o 
  -3  13   4        0.46       -7.44      7.44 o 
  -2  13   4        1.11        5.64      8.05 o 
  -1  13   4        4.75        2.79      5.48 o 
   0  13   4       29.08       20.52      5.19 o 
   1  13   4        0.27       -0.03      4.39 o 
   2  13   4        0.52        6.51      9.02 o 
 -13   1   5       99.17      108.93      6.51 o 
 -12   1   5      281.52      290.04     17.63 o 
 -11   1   5      896.17      796.01     54.19 o 
 -10   1   5      160.64      167.49     10.12 o 
  -9   1   5      159.66      149.37      6.58 o 
  -8   1   5      399.76      441.07     18.62 o 
  -7   1   5      240.85      252.08      6.12 o 
  -6   1   5      658.69      619.20     16.07 o 
  -5   1   5       39.36       22.16      6.96 o 
  -4   1   5      989.51      925.64     19.93 o 
  -3   1   5      833.29      850.31     27.68 o 
  -2   1   5     2012.41     2106.07     93.09 o 
  -1   1   5     1469.64     1034.56    140.15 o 
   0   1   5     1668.35     1021.04    229.10 o 
   1   1   5     6240.26     4596.46   1357.83 o 
   2   1   5     5038.56     4964.24    689.85 o 
   3   1   5      815.12      833.60     12.97 o 
   4   1   5     1122.91     1153.81     15.63 o 
   5   1   5     3020.87     3639.83     80.63 o 
   6   1   5     1202.61     1226.89     22.25 o 
   7   1   5      181.01      199.80      6.41 o 
   8   1   5      382.86      409.84     11.20 o 
   9   1   5      325.79      357.45      7.49 o 
  10   1   5      225.16      241.70      6.96 o 
  11   1   5       23.68       24.37      5.48 o 
 -13   2   5       22.70       25.59      5.76 o 
 -12   2   5      122.63      131.40      5.78 o 
 -11   2   5      260.01      245.33     16.40 o 
 -10   2   5        5.09       14.94      5.42 o 
  -9   2   5        2.67        4.00      5.25 o 
  -8   2   5      122.21      150.23     10.31 o 
  -7   2   5       36.94       49.06      5.69 o 
  -6   2   5      862.42      899.00     11.89 o 
  -5   2   5      227.74      264.92      8.42 o 
  -4   2   5       14.61       29.53      6.16 o 
  -3   2   5     1600.84     1664.52     87.93 o 
  -2   2   5      303.37      323.31     53.01 o 
  -1   2   5      324.47      189.57     33.21 o 
   0   2   5     1534.14      943.08    138.90 o 
   1   2   5     2440.19     2434.86    443.13 o 
   2   2   5     1162.74     1188.92    157.98 o 
   3   2   5      217.24      203.42     22.67 o 
   4   2   5        6.09       14.37      6.80 o 
   5   2   5     1069.83     1221.63     22.70 o 
   6   2   5      731.77      755.04      7.80 o 
   7   2   5        0.31       -0.03      6.05 o 
   8   2   5      363.85      412.73      7.08 o 
   9   2   5       44.24       60.90      7.05 o 
  10   2   5      148.46      135.08      6.11 o 
  11   2   5       12.94        5.74      6.12 o 
 -13   3   5        3.06       11.76      6.28 o 
 -12   3   5       39.26       34.00      5.08 o 
 -11   3   5      207.19      200.49     13.49 o 
 -10   3   5       27.92       31.59      5.13 o 
  -9   3   5      288.03      222.39      5.40 o 
  -8   3   5        0.68        4.57      5.96 o 
  -7   3   5       86.53       86.82      6.34 o 
  -6   3   5      156.94      166.55      6.57 o 
  -5   3   5      243.65      242.34      6.99 o 
  -4   3   5        5.08        8.51      6.52 o 
  -3   3   5      117.81      190.68     22.93 o 
  -2   3   5      108.01       66.94      9.45 o 
  -1   3   5      629.99      461.93     23.49 o 
   0   3   5      118.87       78.98     11.13 o 
   1   3   5        5.29        4.09      9.02 o 
   2   3   5      123.12      122.20     16.11 o 
   3   3   5        5.69      129.95     63.54 o 
   4   3   5      269.28      252.85     24.55 o 
   5   3   5      420.25      455.11     35.28 o 
   6   3   5      267.53      264.11     12.32 o 
   7   3   5       73.55       93.18      5.99 o 
   8   3   5       26.15       14.13      5.95 o 
   9   3   5      305.36      313.10      5.85 o 
  10   3   5        1.69       15.14      4.67 o 
  11   3   5       12.42        4.94      7.22 o 
 -13   4   5       22.32       26.29     12.41 o 
 -12   4   5      136.81      124.22      9.34 o 
 -11   4   5      621.49      590.35     29.73 o 
 -10   4   5      242.31      237.66     18.63 o 
  -9   4   5      192.12      192.29     12.95 o 
  -8   4   5      212.21      271.31     20.13 o 
  -7   4   5      608.96      640.46     31.31 o 
  -6   4   5       16.80       15.86      5.72 o 
  -5   4   5      186.32      225.38     11.91 o 
  -4   4   5      786.27      828.82     62.50 o 
  -3   4   5     1298.24     1211.12    127.90 o 
  -2   4   5     1253.68     1358.16    193.07 o 
  -1   4   5      144.56      121.48      8.63 o 
   0   4   5     2090.19     1581.48    173.81 o 
   1   4   5     1889.86     1178.12    158.80 o 
   2   4   5      604.84      588.63     67.43 o 
   3   4   5       33.41       91.50     24.11 o 
   4   4   5      398.32      380.04     54.75 o 
   5   4   5     1822.07     1825.91    239.74 o 
   6   4   5      810.12      752.54     95.87 o 
   7   4   5      139.84      148.49     12.49 o 
   8   4   5        2.41        4.33      6.09 o 
   9   4   5      222.34      240.32     10.59 o 
  10   4   5      194.30      150.08     10.10 o 
 -12   5   5        8.80        7.03      4.84 o 
 -11   5   5       45.68       68.38      5.66 o 
 -10   5   5       34.84       55.79     14.93 o 
  -9   5   5      207.93      228.11     12.22 o 
  -8   5   5        2.24        6.53      5.48 o 
  -7   5   5      190.14      198.88      6.00 o 
  -6   5   5      654.79      712.03     17.75 o 
  -5   5   5      387.76      406.89     43.12 o 
  -4   5   5        4.85       11.11      7.09 o 
  -3   5   5      144.85      146.52     11.86 o 
  -2   5   5        5.97        0.65      5.72 o 
  -1   5   5     1983.28     1492.26     86.02 o 
   0   5   5      221.06      206.09     20.64 o 
   1   5   5       46.12       43.41      6.40 o 
   2   5   5      161.09      171.00     33.71 o 
   3   5   5      931.28      899.48    122.45 o 
   4   5   5      464.14      483.87     73.34 o 
   5   5   5       10.74       16.25      5.46 o 
   6   5   5        3.55        6.70      4.85 o 
   7   5   5       49.18       46.67      6.39 o 
   8   5   5      267.25      271.11     35.02 o 
   9   5   5       70.42       51.69      5.82 o 
  10   5   5       47.94       48.07      5.57 o 
 -12   6   5      147.80      133.20     11.53 o 
 -11   6   5      475.50      477.54     42.21 o 
 -10   6   5      406.97      455.78     38.71 o 
  -9   6   5      553.74      636.92     38.24 o 
  -8   6   5        5.61       -5.97     11.18 o 
  -7   6   5       69.86       93.28     15.82 o 
  -6   6   5      259.89      278.28     28.53 o 
  -5   6   5      583.51      562.61     67.83 o 
  -4   6   5      308.53      327.76     30.00 o 
  -3   6   5      227.86      196.39     20.90 o 
  -2   6   5     1164.90      816.26    114.70 o 
  -1   6   5     1871.21     1610.04    119.35 o 
   0   6   5     2818.48     2324.23     98.62 o 
   1   6   5      627.78      404.29     21.95 o 
   2   6   5      639.95      595.12    118.45 o 
   3   6   5      805.96      775.81     84.44 o 
   4   6   5      878.32      889.42    119.18 o 
   5   6   5      906.63      927.18    104.39 o 
   6   6   5      280.20      328.79     36.22 o 
   7   6   5       96.39       94.19     14.24 o 
   8   6   5       94.35      101.94     12.59 o 
   9   6   5      127.90      112.50     19.09 o 
  10   6   5        0.54       -2.85      6.43 o 
 -11   7   5       15.22       19.19      6.22 o 
 -10   7   5       16.34       26.64      9.30 o 
  -9   7   5       40.64       36.14      5.67 o 
  -8   7   5      115.16       96.40     13.88 o 
  -7   7   5       12.32       13.73      5.63 o 
  -6   7   5      498.61      475.69     57.28 o 
  -5   7   5      366.59      393.12     35.74 o 
  -4   7   5       48.92       52.11      6.95 o 
  -3   7   5        2.07       10.56      4.70 o 
  -2   7   5       22.05       14.80      6.13 o 
  -1   7   5      152.29      107.42      8.62 o 
   0   7   5      109.43       94.21      7.87 o 
   1   7   5      167.55      130.94      6.42 o 
   2   7   5        1.42        1.67      6.71 o 
   3   7   5       51.69       51.19      6.06 o 
   4   7   5       21.49       18.15      5.71 o 
   5   7   5      100.80      101.38     11.71 o 
   6   7   5        0.02       -5.25     11.38 o 
   7   7   5        2.30       -4.68      5.42 o 
   8   7   5       35.71       41.81      5.30 o 
   9   7   5        6.96        0.15      5.46 o 
 -11   8   5        7.74        8.91      6.64 o 
 -10   8   5       31.02       17.18      5.15 o 
  -9   8   5       61.91       51.56      7.27 o 
  -8   8   5       89.45       98.53     10.57 o 
  -7   8   5       58.06       52.34      6.81 o 
  -6   8   5       40.90       71.71      7.54 o 
  -5   8   5       65.09       60.11      7.13 o 
  -4   8   5       23.39       29.75     10.02 o 
  -3   8   5      155.56      160.83     20.95 o 
  -2   8   5       38.39       30.40      6.57 o 
  -1   8   5       30.67       38.90      6.59 o 
   0   8   5       30.79       30.42      6.58 o 
   1   8   5      199.14      182.26      6.28 o 
   2   8   5       71.19       71.36      6.59 o 
   3   8   5       52.55       64.63      8.64 o 
   4   8   5      131.25      164.87     17.19 o 
   5   8   5       44.10       35.24      8.64 o 
   6   8   5       32.25       33.89      7.63 o 
   7   8   5      104.72      104.60      7.92 o 
   8   8   5      154.88      156.42     19.12 o 
 -10   9   5      291.34      220.63     37.88 o 
  -9   9   5      272.23      249.87     31.77 o 
  -8   9   5       34.98       27.18      6.67 o 
  -7   9   5      348.08      383.33     41.74 o 
  -6   9   5      275.48      314.69     32.79 o 
  -5   9   5      487.96      553.20     58.88 o 
  -4   9   5      423.41      519.07     47.19 o 
  -3   9   5      302.61      293.80     45.52 o 
  -2   9   5      565.46      501.98     29.75 o 
  -1   9   5      460.14      414.39     43.43 o 
   0   9   5      644.94      598.22     35.95 o 
   1   9   5       41.34       32.57      7.47 o 
   2   9   5       45.20       29.39      7.33 o 
   3   9   5       84.58      119.54     18.00 o 
   4   9   5      197.66      261.28     27.24 o 
   5   9   5      279.39      306.29     30.87 o 
   6   9   5       37.87       33.87      8.49 o 
   7   9   5      122.20      136.47     15.32 o 
  -9  10   5      137.37       98.90     20.29 o 
  -8  10   5      101.17       88.77     17.51 o 
  -7  10   5       76.70       95.00     11.78 o 
  -6  10   5      228.65      268.02     37.99 o 
  -5  10   5      363.25      419.93     52.21 o 
  -4  10   5      231.39      261.48     41.94 o 
  -3  10   5      113.59      153.24     30.24 o 
  -2  10   5      165.60      153.89     14.41 o 
  -1  10   5      348.37      275.03     30.16 o 
   0  10   5      278.84      222.71     20.48 o 
   1  10   5      218.26      210.94     16.64 o 
   2  10   5      221.62      166.93     15.90 o 
   3  10   5      215.56      256.75     67.45 o 
   4  10   5      171.26      191.46     28.97 o 
   5  10   5       97.91      120.01     23.24 o 
   6  10   5       70.07       75.67      9.03 o 
  -8  11   5        4.41       -4.38     11.09 o 
  -7  11   5       52.62       54.41     11.27 o 
  -6  11   5       94.27       94.65     13.71 o 
  -5  11   5      158.83      204.98     22.13 o 
  -4  11   5       68.24       77.63      7.18 o 
  -3  11   5       50.13       55.07      6.12 o 
  -2  11   5       91.98       98.18      7.69 o 
  -1  11   5      127.62      110.95      6.43 o 
   0  11   5      322.26      305.57     32.01 o 
   1  11   5       13.21       14.50      6.61 o 
   2  11   5       27.47       29.01      6.60 o 
   3  11   5      136.03      162.64     19.62 o 
   4  11   5      186.97      232.15     40.67 o 
   5  11   5      203.16      207.46     33.50 o 
  -6  12   5        0.41       10.50      6.05 o 
  -5  12   5        1.61       11.11      4.79 o 
  -4  12   5        0.46       -0.53      5.53 o 
  -3  12   5        0.24        5.79      6.21 o 
  -2  12   5        3.79        5.27      7.25 o 
  -1  12   5        0.28        5.33      5.13 o 
   0  12   5        0.91       -1.12      6.96 o 
   1  12   5       54.28       75.22      7.62 o 
   2  12   5       26.37       14.69      5.80 o 
   3  12   5       13.36       13.69      8.89 o 
  -3  13   5        5.14        8.59      5.17 o 
  -2  13   5       14.40        1.98      7.79 o 
  -1  13   5       20.55       12.40      4.61 o 
   0  13   5       80.82       63.58      7.27 o 
 -13   0   6      206.15      199.24      8.19 o 
 -12   0   6      271.81      259.31     23.48 o 
 -11   0   6      701.87      670.21     47.53 o 
 -10   0   6      676.64      707.13     94.05 o 
  -9   0   6     2188.50     2007.10     66.72 o 
  -8   0   6        2.07        5.35      9.18 o 
  -7   0   6      473.47      508.39     18.14 o 
  -6   0   6     3052.16     3192.16    108.85 o 
  -5   0   6     3699.32     3724.97    271.56 o 
  -4   0   6     4896.44     5886.83     31.25 o 
  -3   0   6       52.06       81.22     10.44 o 
  -2   0   6      985.09     1056.09     50.20 o 
  -1   0   6     2673.62     1178.32     42.22 o 
   1   0   6      128.74      153.91     77.98 o 
   2   0   6      183.82      226.26     16.21 o 
   3   0   6      674.72      479.35     12.03 o 
   4   0   6     2695.06     3056.61    149.21 o 
   5   0   6     2401.82     2581.88     39.15 o 
   6   0   6      166.82      192.33      9.60 o 
   7   0   6      207.86      189.57      8.94 o 
   8   0   6      622.92      759.83     11.94 o 
   9   0   6      615.92      595.49     11.43 o 
  10   0   6       88.55       61.27      9.19 o 
 -13   1   6        0.89        8.18      5.87 o 
 -12   1   6        1.55       -1.67      6.61 o 
 -11   1   6       62.26       75.76     16.23 o 
 -10   1   6      129.44      101.82      7.04 o 
  -9   1   6       90.73       95.97     11.85 o 
  -8   1   6       86.83       84.85      5.93 o 
  -7   1   6      260.24      238.47      9.36 o 
  -6   1   6      168.61      188.62     10.29 o 
  -5   1   6     1988.03     2292.83     34.30 o 
  -4   1   6     1011.66      917.07     24.51 o 
  -3   1   6      144.37      108.18      7.54 o 
  -2   1   6      573.70      595.62     56.84 o 
  -1   1   6      440.46      243.85     59.31 o 
   0   1   6      305.49      384.91     89.04 o 
   1   1   6       37.55       38.00     10.02 o 
   2   1   6       21.72       36.21      8.62 o 
   3   1   6      251.36      273.46      9.62 o 
   4   1   6      821.26      857.23     11.21 o 
   5   1   6      221.48      209.29      7.21 o 
   6   1   6        9.60       11.24      5.46 o 
   7   1   6      103.48      109.00      8.21 o 
   8   1   6       69.20       79.10      5.64 o 
   9   1   6       63.95       44.15      6.64 o 
  10   1   6       15.03       14.33      6.99 o 
 -13   2   6       44.07       34.67      5.79 o 
 -12   2   6      118.42      125.54      7.01 o 
 -11   2   6      345.38      324.61     18.12 o 
 -10   2   6       65.35       77.53      8.11 o 
  -9   2   6      673.15      621.16     33.49 o 
  -8   2   6        5.81        0.48      4.84 o 
  -7   2   6       23.94       24.33      5.21 o 
  -6   2   6      821.87      846.69     15.84 o 
  -5   2   6     2018.27     2465.83    114.11 o 
  -4   2   6     3701.75     4083.13    191.52 o 
  -3   2   6      104.32      107.08     15.91 o 
  -2   2   6     2636.15     2573.77    413.52 o 
  -1   2   6     4739.03     3719.29    696.44 o 
   0   2   6     1830.36     1496.41    358.15 o 
   1   2   6     1306.04     1201.16    216.74 o 
   2   2   6     1079.04     1010.02    146.02 o 
   3   2   6      814.14      739.64     89.33 o 
   4   2   6     1148.21     1355.74     73.77 o 
   5   2   6      686.21      771.85     21.08 o 
   6   2   6      115.78      125.52      5.84 o 
   7   2   6       11.06       17.85      6.22 o 
   8   2   6       29.78       40.60      5.62 o 
   9   2   6       99.19       85.02      5.96 o 
  10   2   6        0.65        2.63      5.46 o 
 -13   3   6       23.74       28.87      9.36 o 
 -12   3   6        0.46       -0.08      4.81 o 
 -11   3   6       98.20      109.91     16.52 o 
 -10   3   6      183.26      208.14      8.03 o 
  -9   3   6       38.63       45.91      5.64 o 
  -8   3   6      191.06      202.48      8.07 o 
  -7   3   6        4.60        9.84      6.13 o 
  -6   3   6        0.70       11.86      6.02 o 
  -5   3   6     1237.94     1252.35     16.70 o 
  -4   3   6      275.90      323.00     17.04 o 
  -3   3   6      587.65      674.28    102.26 o 
  -2   3   6      220.17      178.08     20.95 o 
  -1   3   6      131.02       93.56     21.31 o 
   0   3   6      274.05      141.68     12.85 o 
   1   3   6        5.70        4.97      7.43 o 
   2   3   6      199.24      242.01     28.07 o 
   3   3   6       70.30       30.84      6.84 o 
   4   3   6     1160.15     1119.16    128.75 o 
   5   3   6      184.64      180.25     17.75 o 
   6   3   6       81.80       82.16      7.18 o 
   7   3   6       26.63       16.11      6.08 o 
   8   3   6       17.28       36.46      5.88 o 
   9   3   6       28.30       23.62      5.70 o 
  10   3   6        0.87        2.97      5.38 o 
 -13   4   6       15.47        7.52      6.59 o 
 -12   4   6      106.52      100.71      5.05 o 
 -11   4   6       88.87       94.33      6.62 o 
 -10   4   6        7.86       14.47      5.59 o 
  -9   4   6      262.30      251.60     17.12 o 
  -8   4   6       35.46       29.63      5.69 o 
  -7   4   6        0.53        1.36      5.42 o 
  -6   4   6      344.67      315.02     15.10 o 
  -5   4   6       97.61      110.29      9.85 o 
  -4   4   6      187.18      214.58     29.64 o 
  -3   4   6      440.07      315.36     39.67 o 
  -2   4   6      639.64      507.91     81.79 o 
  -1   4   6      246.19      168.18     22.24 o 
   0   4   6       86.35       69.11      9.94 o 
   1   4   6      963.77      607.12     85.97 o 
   2   4   6      754.48      874.81    160.68 o 
   3   4   6       74.03       56.74      6.42 o 
   4   4   6        6.48       11.38      6.76 o 
   5   4   6       76.95       86.61      6.47 o 
   6   4   6      368.97      318.34     43.84 o 
   7   4   6        3.69        2.38      6.70 o 
   8   4   6        0.85        1.32      6.45 o 
   9   4   6       47.48       42.09      6.44 o 
  10   4   6        2.60        4.79      5.45 o 
 -12   5   6      185.02      157.88     10.47 o 
 -11   5   6      477.99      446.30     28.29 o 
 -10   5   6      452.76      480.13     25.52 o 
  -9   5   6      469.70      522.00     28.45 o 
  -8   5   6       76.77       79.22      6.13 o 
  -7   5   6      485.55      532.94     46.91 o 
  -6   5   6      690.28      679.41     39.85 o 
  -5   5   6     2251.80     2389.89    232.85 o 
  -4   5   6     1820.92     1844.37    211.55 o 
  -3   5   6      653.66      583.68     79.62 o 
  -2   5   6     1246.28     1244.35    203.99 o 
  -1   5   6     1287.09      948.87     99.71 o 
   0   5   6     1484.34     1014.97    111.02 o 
   1   5   6      525.17      431.44     58.99 o 
   2   5   6      706.80      711.28    109.54 o 
   3   5   6      792.62      814.00     98.84 o 
   4   5   6     1058.58     1164.81    124.25 o 
   5   5   6      580.06      521.18     56.46 o 
   6   5   6      235.06      256.32     27.15 o 
   7   5   6      303.12      279.77     36.18 o 
   8   5   6       87.24       80.01     10.01 o 
   9   5   6      129.22      122.26     14.41 o 
 -12   6   6        9.67        5.54      5.67 o 
 -11   6   6        0.02        1.88      5.24 o 
 -10   6   6       63.16       67.97      6.43 o 
  -9   6   6       12.68       15.62      6.93 o 
  -8   6   6       11.30       31.40      7.01 o 
  -7   6   6       36.07       31.35      4.78 o 
  -6   6   6        3.91        3.28      4.69 o 
  -5   6   6      120.99      122.43     13.95 o 
  -4   6   6       14.99       13.06      5.49 o 
  -3   6   6       73.91       85.30     12.68 o 
  -2   6   6       60.13       78.70     19.55 o 
  -1   6   6        2.15       -2.44      5.62 o 
   0   6   6        0.08        6.68      6.88 o 
   1   6   6      297.64      217.85     19.34 o 
   2   6   6       81.88       66.44     12.80 o 
   3   6   6        5.49       10.09      5.90 o 
   4   6   6      190.06      169.60     17.87 o 
   5   6   6       10.00        8.46      6.35 o 
   6   6   6      117.64      149.64     11.86 o 
   7   6   6       89.77       97.52      9.07 o 
   8   6   6       22.83       29.41      9.61 o 
   9   6   6        7.67       16.00      5.47 o 
 -11   7   6      200.59      170.08     13.66 o 
 -10   7   6       80.81       76.99      9.07 o 
  -9   7   6      206.80      185.39     21.20 o 
  -8   7   6       35.83       45.48      5.66 o 
  -7   7   6      105.95      121.92     11.79 o 
  -6   7   6      278.46      274.75     26.80 o 
  -5   7   6      685.94      679.88     82.90 o 
  -4   7   6      554.52      620.96     77.97 o 
  -3   7   6      839.65      915.62    113.05 o 
  -2   7   6      900.36      806.21     43.78 o 
  -1   7   6      491.22      328.81     46.26 o 
   0   7   6      928.94      689.36     57.22 o 
   1   7   6      695.95      553.34     75.32 o 
   2   7   6      686.92      693.59    134.66 o 
   3   7   6      297.89      312.54     41.65 o 
   4   7   6      226.36      298.98     37.79 o 
   5   7   6      279.88      326.36     33.71 o 
   6   7   6      206.78      231.56     34.98 o 
   7   7   6       84.22       83.43     13.73 o 
   8   7   6        3.44        1.62      6.12 o 
 -11   8   6       26.73        9.86      4.38 o 
 -10   8   6       57.80       43.21      5.22 o 
  -9   8   6        3.91        2.43      6.47 o 
  -8   8   6       20.06       18.20      5.41 o 
  -7   8   6       47.70       49.90     10.39 o 
  -6   8   6        3.49       17.60      6.79 o 
  -5   8   6       55.62       47.32      7.79 o 
  -4   8   6       44.81       29.82      5.11 o 
  -3   8   6       15.23       21.36      5.56 o 
  -2   8   6       16.85       19.63      5.20 o 
  -1   8   6       18.79       25.30      5.71 o 
   0   8   6        5.59        1.72      5.07 o 
   1   8   6      188.70      156.86     15.74 o 
   2   8   6        1.72       -4.04      7.34 o 
   3   8   6       18.59       19.31     11.80 o 
   4   8   6       23.02       18.54      6.29 o 
   5   8   6       39.32       42.36      6.10 o 
   6   8   6        0.07        4.19      6.38 o 
   7   8   6       65.53       67.52     17.63 o 
   8   8   6        3.04       -6.22      6.74 o 
 -10   9   6       54.46       46.65      9.80 o 
  -9   9   6       95.34       98.77     20.17 o 
  -8   9   6       24.66       20.23      8.37 o 
  -7   9   6       41.62       46.89     12.41 o 
  -6   9   6      122.35      134.54     20.86 o 
  -5   9   6      165.33      212.11     39.71 o 
  -4   9   6      251.94      276.19     44.14 o 
  -3   9   6      462.32      585.22     86.45 o 
  -2   9   6      487.35      427.46     61.10 o 
  -1   9   6      556.56      416.96     42.99 o 
   0   9   6      907.09      728.06    106.69 o 
   1   9   6      746.10      729.18     63.18 o 
   2   9   6      472.72      586.10     96.82 o 
   3   9   6      171.03      230.70     48.81 o 
   4   9   6       80.48      124.80     30.28 o 
   5   9   6      162.06      193.36     35.75 o 
   6   9   6       79.22       86.56     19.99 o 
   7   9   6        0.95       -3.51      8.78 o 
  -9  10   6       33.38       24.06      5.30 o 
  -8  10   6        1.45        4.35      5.22 o 
  -7  10   6       24.33       31.17      5.98 o 
  -6  10   6       25.27       35.20      5.16 o 
  -5  10   6      144.28      140.77     16.52 o 
  -4  10   6      142.74      183.96     27.73 o 
  -3  10   6      254.77      339.12     48.66 o 
  -2  10   6      207.32      182.33      8.47 o 
  -1  10   6      132.07      112.93      9.21 o 
   0  10   6      524.99      441.25     55.83 o 
   1  10   6      129.46       97.30      8.03 o 
   2  10   6      190.62      269.82     43.77 o 
   3  10   6      147.74      171.71     24.47 o 
   4  10   6       75.35       69.65     14.16 o 
   5  10   6       76.60       93.79     17.55 o 
   6  10   6       15.59       18.44      5.81 o 
  -7  11   6       25.78       21.68      6.60 o 
  -6  11   6       48.70       38.62      8.12 o 
  -5  11   6       38.98       42.15     16.02 o 
  -4  11   6       28.40       44.08      7.70 o 
  -3  11   6       26.15       26.82     10.25 o 
  -2  11   6       28.14       13.18      8.03 o 
  -1  11   6       43.59       38.96      6.05 o 
   0  11   6       58.36       50.94      5.11 o 
   1  11   6       83.56       71.85      6.05 o 
   2  11   6        8.04        1.80      6.76 o 
   3  11   6        6.58       13.54      4.81 o 
   4  11   6       16.18       24.86      6.57 o 
  -5  12   6      118.61      127.27     22.53 o 
  -4  12   6       96.35       99.83     15.22 o 
  -3  12   6       90.30      119.55     21.49 o 
  -2  12   6       81.22       71.26      6.83 o 
  -1  12   6       61.36       39.76     11.83 o 
   0  12   6      204.22      203.71     21.39 o 
   1  12   6       71.75       60.80      5.37 o 
   2  12   6       49.13       62.87     10.71 o 
 -13   1   7        6.82        7.76      5.12 o 
 -12   1   7       29.44       45.90      5.92 o 
 -11   1   7      322.02      363.01     34.17 o 
 -10   1   7       81.59       74.81      5.52 o 
  -9   1   7      121.17      111.29      7.71 o 
  -8   1   7       83.48       70.24      6.57 o 
  -7   1   7      582.15      674.57     30.75 o 
  -6   1   7     3250.48     3399.66    112.05 o 
  -5   1   7     1527.45     1659.36     62.96 o 
  -4   1   7      142.04      170.63      9.79 o 
  -3   1   7      798.03      689.92     36.21 o 
  -2   1   7     4229.45     3505.63    670.19 o 
  -1   1   7     1297.00     1032.14    405.37 o 
   0   1   7       69.59       88.75     16.37 o 
   1   1   7      804.18      646.58    185.09 o 
   2   1   7     2106.78     2129.28    285.04 o 
   3   1   7      335.87      285.26     34.79 o 
   4   1   7        1.07        2.94      6.72 o 
   5   1   7       24.11       37.94      6.35 o 
   6   1   7      163.31      192.66      7.76 o 
   7   1   7       96.98      132.44      7.20 o 
   8   1   7        0.56       10.10      5.41 o 
   9   1   7       12.16       11.13      5.70 o 
  10   1   7       59.93       68.27      5.74 o 
 -13   2   7        2.17        9.06      7.03 o 
 -12   2   7        4.84        3.80      9.88 o 
 -11   2   7      114.76      116.40      5.74 o 
 -10   2   7      139.10      143.40     14.57 o 
  -9   2   7       87.12       99.24      5.75 o 
  -8   2   7      238.98      212.71      7.47 o 
  -7   2   7      829.81      885.17     40.32 o 
  -6   2   7      605.48      654.52     30.95 o 
  -5   2   7       37.82       51.10      7.11 o 
  -4   2   7       68.37       82.30      7.17 o 
  -3   2   7       54.15       35.84      8.30 o 
  -2   2   7     1477.45     1354.05    222.00 o 
  -1   2   7     1169.79      944.38    133.05 o 
   0   2   7      242.17      230.56     31.00 o 
   1   2   7       44.21       44.06      8.27 o 
   2   2   7     1566.81     1531.54    194.42 o 
   3   2   7       54.78       41.35      7.03 o 
   4   2   7       66.60       49.12      6.85 o 
   5   2   7      167.81      177.14      8.18 o 
   6   2   7        1.52       -0.26      7.07 o 
   7   2   7      202.73      209.54      7.26 o 
   8   2   7        9.95        5.05      5.30 o 
   9   2   7       56.57       45.56      5.83 o 
  10   2   7       44.20       32.21      7.37 o 
 -13   3   7        6.34       -3.00      5.09 o 
 -12   3   7       17.26        7.63      5.18 o 
 -11   3   7       47.28       58.01      5.12 o 
 -10   3   7       16.89       21.56      5.33 o 
  -9   3   7      472.29      489.97     22.49 o 
  -8   3   7        2.58        3.05      5.76 o 
  -7   3   7       58.81       63.58      5.55 o 
  -6   3   7      526.53      563.20     21.30 o 
  -5   3   7      677.83      753.97     48.58 o 
  -4   3   7      398.88      434.07     37.97 o 
  -3   3   7        0.72        4.42      6.22 o 
  -2   3   7       14.66        6.27      7.11 o 
  -1   3   7        5.63        3.84      7.02 o 
   0   3   7      113.52       53.74     11.03 o 
   1   3   7      156.41      158.46     32.63 o 
   2   3   7       13.15        5.22      7.41 o 
   3   3   7       15.28       16.62      7.19 o 
   4   3   7       59.52       60.48      6.57 o 
   5   3   7      189.36      161.31     20.92 o 
   6   3   7       55.54       62.85      6.30 o 
   7   3   7       20.25       18.79      6.69 o 
   8   3   7        9.86       10.95      5.31 o 
   9   3   7      128.69      117.54      5.48 o 
 -13   4   7        8.58        7.27      5.65 o 
 -12   4   7       43.59       52.92      5.25 o 
 -11   4   7      194.24      182.18     17.04 o 
 -10   4   7      271.28      292.42     16.69 o 
  -9   4   7       91.30      111.15      7.43 o 
  -8   4   7       26.61       24.58      4.65 o 
  -7   4   7     1086.98     1211.55     72.32 o 
  -6   4   7     1414.69     1707.45     93.24 o 
  -5   4   7     1042.00     1093.49     79.22 o 
  -4   4   7      325.07      335.23     44.39 o 
  -3   4   7      194.27      147.72     25.42 o 
  -2   4   7     1412.79     1237.03    193.33 o 
  -1   4   7      608.05      588.49     99.27 o 
   0   4   7       55.40       23.84      7.35 o 
   1   4   7      276.20      273.72     42.36 o 
   2   4   7     1553.36     1616.13    291.94 o 
   3   4   7      222.60      209.08     30.36 o 
   4   4   7       25.96       32.38      6.74 o 
   5   4   7       45.20       34.23      7.26 o 
   6   4   7       87.09      105.97     10.89 o 
   7   4   7      280.05      275.04     35.43 o 
   8   4   7        1.06        3.57      6.26 o 
   9   4   7        8.93        5.63      5.45 o 
 -12   5   7       43.61       43.75      6.08 o 
 -11   5   7        0.20       -2.35      4.99 o 
 -10   5   7        7.25        6.04      5.59 o 
  -9   5   7      603.98      692.75     53.42 o 
  -8   5   7      113.67      100.56      7.83 o 
  -7   5   7       85.77       99.58      6.73 o 
  -6   5   7       54.54       59.51     11.95 o 
  -5   5   7      398.93      371.67     61.83 o 
  -4   5   7      612.74      575.44     74.13 o 
  -3   5   7       58.08       52.71      8.54 o 
  -2   5   7        9.00       10.04      6.12 o 
  -1   5   7       57.85       65.63     12.43 o 
   0   5   7      678.96      434.26     74.44 o 
   1   5   7      502.70      372.32     53.07 o 
   2   5   7      136.59      137.66     15.14 o 
   3   5   7       21.73       23.51      6.52 o 
   4   5   7      219.64      231.21     26.35 o 
   5   5   7      256.43      279.78     36.00 o 
   6   5   7       11.51       18.08      6.06 o 
   7   5   7      152.72      145.19     14.09 o 
   8   5   7       27.94       19.62      6.25 o 
   9   5   7      191.64      151.18     10.21 o 
 -12   6   7       31.62       37.35      5.40 o 
 -11   6   7       75.44       72.73      7.39 o 
 -10   6   7       92.19      135.55     26.16 o 
  -9   6   7      284.08      313.44     20.22 o 
  -8   6   7       10.00        5.66     11.02 o 
  -7   6   7      328.62      328.13     46.77 o 
  -6   6   7      567.60      524.81     76.29 o 
  -5   6   7     1419.61     1455.48    169.00 o 
  -4   6   7     1300.37     1342.69    195.97 o 
  -3   6   7      436.11      382.81     49.61 o 
  -2   6   7      501.75      420.09     80.67 o 
  -1   6   7      631.21      487.95     61.44 o 
   0   6   7     1644.85     1135.37    129.52 o 
   1   6   7      732.64      537.37     71.21 o 
   2   6   7      377.28      391.69     73.39 o 
   3   6   7      103.54      113.36     13.09 o 
   4   6   7      202.84      241.36     39.16 o 
   5   6   7      323.30      383.70     47.18 o 
   6   6   7       16.44       16.66      5.44 o 
   7   6   7        1.42        5.43      5.67 o 
   8   6   7        3.98        3.96      5.96 o 
 -11   7   7       10.82       16.46      4.98 o 
 -10   7   7       11.02        6.89      5.62 o 
  -9   7   7       84.50       96.64     14.43 o 
  -8   7   7       97.49       84.86     12.97 o 
  -7   7   7       27.78       23.76      7.15 o 
  -6   7   7        0.50        3.94      6.14 o 
  -5   7   7        3.23       10.51      6.25 o 
  -4   7   7       48.85       41.54      5.86 o 
  -3   7   7        0.18        6.28      6.35 o 
  -2   7   7       10.92        9.67      5.83 o 
  -1   7   7        0.48       -1.67      6.41 o 
   0   7   7        6.96        7.68      5.69 o 
   1   7   7       48.39       29.89      5.82 o 
   2   7   7      117.71      111.13     17.60 o 
   3   7   7        3.83        4.81      6.40 o 
   4   7   7      126.29      152.29     23.71 o 
   5   7   7       65.58       69.84      6.89 o 
   6   7   7       32.71       23.90      6.49 o 
   7   7   7        1.73        7.85      6.19 o 
   8   7   7       64.02       54.85      7.66 o 
 -10   8   7       14.39       14.45      7.30 o 
  -9   8   7      216.67      222.42     31.87 o 
  -8   8   7       45.00       44.06      5.58 o 
  -7   8   7        4.33       15.25      5.94 o 
  -6   8   7       38.15       26.72      6.68 o 
  -5   8   7      210.16      250.00     26.66 o 
  -4   8   7       84.28       86.71     10.01 o 
  -3   8   7       22.93       47.41      6.83 o 
  -2   8   7      162.67      164.47     24.07 o 
  -1   8   7       85.78       74.30      7.33 o 
   0   8   7       79.54       78.08      7.59 o 
   1   8   7        4.05        1.13      6.37 o 
   2   8   7      160.46      209.68     25.42 o 
   3   8   7       30.08       44.73      8.41 o 
   4   8   7       32.15       42.00      6.92 o 
   5   8   7      115.57      142.97     11.50 o 
   6   8   7        0.88        0.84      5.67 o 
   7   8   7       19.53       17.21      6.19 o 
 -10   9   7       50.18       41.06      5.99 o 
  -9   9   7       77.11       65.29     10.48 o 
  -8   9   7       46.72       57.92      9.30 o 
  -7   9   7      196.15      182.78     29.87 o 
  -6   9   7      221.05      219.33     39.92 o 
  -5   9   7      539.60      629.84     76.50 o 
  -4   9   7      286.37      352.57     45.56 o 
  -3   9   7      148.77      177.21     19.11 o 
  -2   9   7       57.46       47.84      9.68 o 
  -1   9   7       82.94       54.86     10.62 o 
   0   9   7      643.59      700.48     55.68 o 
   1   9   7      153.30      139.17     17.22 o 
   2   9   7      185.64      199.48     42.91 o 
   3   9   7      179.21      220.40     25.79 o 
   4   9   7      199.69      221.25     38.37 o 
   5   9   7      202.95      216.67     33.37 o 
   6   9   7       48.82       48.72      5.25 o 
  -8  10   7       96.11       69.18      9.85 o 
  -7  10   7       49.26       58.32     13.09 o 
  -6  10   7      104.96      109.97     15.85 o 
  -5  10   7      218.05      249.28     43.92 o 
  -4  10   7      252.13      289.50     54.85 o 
  -3  10   7      229.84      247.38     52.82 o 
  -2  10   7      190.89      243.26     38.90 o 
  -1  10   7      188.71      170.49      7.35 o 
   0  10   7      319.81      258.76     28.96 o 
   1  10   7      212.20      177.29     24.71 o 
   2  10   7       26.08       38.72      9.73 o 
   3  10   7       73.07       93.05     17.03 o 
   4  10   7      136.29      157.51     23.06 o 
   5  10   7       96.08       88.42     12.67 o 
  -7  11   7      119.04      101.82     19.16 o 
  -6  11   7      113.18      100.88     19.31 o 
  -5  11   7      291.93      315.71     54.19 o 
  -4  11   7      162.66      183.04     30.53 o 
  -3  11   7       40.99       53.23      7.60 o 
  -2  11   7        6.57        7.36      6.36 o 
  -1  11   7       24.79       25.61      5.79 o 
   0  11   7      246.18      247.55     28.15 o 
   1  11   7       44.13       41.83      8.15 o 
   2  11   7       27.18       26.69      5.81 o 
   3  11   7       41.63       41.70      5.89 o 
  -4  12   7        5.66        5.73      5.02 o 
  -3  12   7       17.29       21.76     12.81 o 
  -2  12   7       28.55       43.40     15.04 o 
  -1  12   7       16.38        4.09      5.59 o 
   0  12   7        0.95       -2.73      5.51 o 
   1  12   7        1.23        0.87      5.67 o 
 -13   0   8      219.77      183.61      9.62 o 
 -12   0   8      534.70      517.67     12.22 o 
 -11   0   8      580.23      566.53     62.22 o 
 -10   0   8     1477.79     1406.75    174.29 o 
  -9   0   8     2685.39     2815.56    305.72 o 
  -8   0   8      918.11     1030.21     89.42 o 
  -7   0   8     3929.69     3937.85    451.61 o 
  -6   0   8      579.20      724.54    112.38 o 
  -5   0   8     1939.29     2220.20    151.57 o 
  -4   0   8     1775.44     1814.60    183.60 o 
  -3   0   8        4.93       22.64     11.27 o 
  -2   0   8      925.27      886.38    255.87 o 
   2   0   8      361.37      304.04    134.38 o 
   3   0   8       78.46       54.22     25.76 o 
   4   0   8      317.26      251.24     10.63 o 
   5   0   8     1751.75     1995.85     99.12 o 
   6   0   8      463.33      577.01     12.38 o 
   7   0   8      120.62      146.54     23.13 o 
   8   0   8      134.17      160.36      9.99 o 
   9   0   8      342.46      314.75     29.73 o 
 -13   1   8        3.26        6.21      5.57 o 
 -12   1   8        0.38        6.86      5.78 o 
 -11   1   8        0.20        8.82      6.05 o 
 -10   1   8       20.55       19.49      8.51 o 
  -9   1   8       80.91       73.55      5.65 o 
  -8   1   8        4.54        6.05      5.67 o 
  -7   1   8      134.83      153.77      6.36 o 
  -6   1   8       11.30       21.32      5.27 o 
  -5   1   8       14.05       21.08      5.73 o 
  -4   1   8        9.73       17.93      6.95 o 
  -3   1   8       80.56       79.81      7.91 o 
  -2   1   8       79.34       53.93     10.61 o 
  -1   1   8       27.52       21.62     13.41 o 
   1   1   8      211.15      223.77     64.27 o 
   2   1   8      249.06      242.90     46.60 o 
   3   1   8        0.02       -1.98      7.22 o 
   4   1   8       53.45       48.66      9.90 o 
   5   1   8      518.59      618.43      9.49 o 
   6   1   8      158.40      180.09      7.70 o 
   7   1   8       37.56       44.81      5.95 o 
   8   1   8        7.76        0.34      6.41 o 
   9   1   8       30.93       31.04      6.43 o 
 -13   2   8        2.09        5.80      5.06 o 
 -12   2   8       39.30       41.53      5.84 o 
 -11   2   8       23.09       21.13     11.49 o 
 -10   2   8      197.59      222.73     15.47 o 
  -9   2   8      790.20      784.75     52.74 o 
  -8   2   8        2.04        9.62      5.01 o 
  -7   2   8      970.13     1054.07     68.72 o 
  -6   2   8      490.67      505.41     36.79 o 
  -5   2   8      784.22      927.15     56.97 o 
  -4   2   8      733.58      885.41     95.35 o 
  -3   2   8       94.44      109.83     46.96 o 
  -2   2   8     1097.34      903.43    202.94 o 
  -1   2   8       87.47       70.27     31.64 o 
   0   2   8     1210.81     1199.97    223.34 o 
   1   2   8     1096.12     1196.00    425.74 o 
   2   2   8       56.83       77.45     18.75 o 
   3   2   8        1.57       12.19      7.36 o 
   4   2   8      119.84      135.79     18.86 o 
   5   2   8      464.31      490.52     57.23 o 
   6   2   8       75.97       77.89      8.15 o 
   7   2   8       17.90       25.34      6.57 o 
   8   2   8      137.95      143.46      7.24 o 
   9   2   8      210.70      224.52      9.16 o 
 -13   3   8        0.56       -0.48      4.38 o 
 -12   3   8       30.10       43.73      6.45 o 
 -11   3   8       58.66       44.59     10.49 o 
 -10   3   8      104.12      108.35     14.21 o 
  -9   3   8      343.54      415.13     14.71 o 
  -8   3   8       65.25       65.34      7.33 o 
  -7   3   8      555.91      569.75     39.85 o 
  -6   3   8       55.60       50.58      5.64 o 
  -5   3   8       35.58       62.78     11.12 o 
  -4   3   8      225.64      166.19     13.85 o 
  -3   3   8       30.31       22.57      7.14 o 
  -2   3   8       95.09       84.80     12.53 o 
  -1   3   8       16.22       18.47      7.57 o 
   0   3   8      509.05      424.61     74.20 o 
   1   3   8      105.06       85.59     16.44 o 
   2   3   8       63.45       61.55     11.89 o 
   3   3   8      336.76      306.89     32.46 o 
   4   3   8       27.10       40.38      6.35 o 
   5   3   8      400.34      448.47     46.86 o 
   6   3   8        9.19       18.74      5.96 o 
   7   3   8        1.33        1.55      6.37 o 
   8   3   8        0.63        1.06      6.23 o 
   9   3   8       57.74       52.71      6.77 o 
 -12   4   8       45.88       42.19      7.39 o 
 -11   4   8       78.70       88.05      9.47 o 
 -10   4   8       90.49       97.78      5.87 o 
  -9   4   8      460.18      486.36     40.61 o 
  -8   4   8        9.25        4.00      5.85 o 
  -7   4   8      113.78      138.95     20.42 o 
  -6   4   8      554.18      696.89     59.73 o 
  -5   4   8      475.39      527.18     23.77 o 
  -4   4   8       79.28       64.28      9.57 o 
  -3   4   8        0.39       -2.55      6.12 o 
  -2   4   8      542.40      456.78     73.32 o 
  -1   4   8      147.08      132.80     28.59 o 
   0   4   8       89.74       69.71     15.20 o 
   1   4   8       12.82       17.61      7.43 o 
   2   4   8       25.81       11.55      7.13 o 
   3   4   8      133.38      118.60     15.47 o 
   4   4   8       67.40       77.62     14.66 o 
   5   4   8        4.35       -1.12      6.86 o 
   6   4   8        4.38        7.73      6.57 o 
   7   4   8       16.89       21.76      6.42 o 
   8   4   8      186.78      157.32     23.58 o 
 -12   5   8      134.05      113.40      5.92 o 
 -11   5   8      380.42      339.23     27.01 o 
 -10   5   8      453.64      462.46     43.67 o 
  -9   5   8     1038.78     1149.88     79.88 o 
  -8   5   8      351.57      428.34     34.29 o 
  -7   5   8     1035.22     1056.73     63.41 o 
  -6   5   8     1037.95      956.39    113.61 o 
  -5   5   8      784.59      776.87    106.46 o 
  -4   5   8      592.86      493.72     90.23 o 
  -3   5   8      307.07      270.79     28.88 o 
  -2   5   8      329.17      337.37     51.46 o 
  -1   5   8      519.97      503.98     90.65 o 
   0   5   8     1429.10     1065.08    253.12 o 
   1   5   8      319.67      367.88     61.01 o 
   2   5   8      195.13      182.39     34.36 o 
   3   5   8       73.36       55.21     10.10 o 
   4   5   8      229.07      216.44     28.64 o 
   5   5   8      487.41      538.06     71.57 o 
   6   5   8       83.58       76.64     11.45 o 
   7   5   8      134.46      120.13     15.63 o 
   8   5   8      194.78      187.33     24.47 o 
 -12   6   8        9.05       12.80      5.87 o 
 -11   6   8        0.94       11.10      4.72 o 
 -10   6   8        0.11       -3.87      4.91 o 
  -9   6   8       30.96       25.40      6.07 o 
  -8   6   8        2.92       10.91      5.87 o 
  -7   6   8       20.50       18.27      6.04 o 
  -6   6   8      110.01      125.82     13.31 o 
  -5   6   8      109.21      109.55     19.17 o 
  -4   6   8        2.08        1.89      5.16 o 
  -3   6   8       11.44       14.26      5.86 o 
  -2   6   8      168.01      191.24     31.56 o 
  -1   6   8        7.56        2.83      5.79 o 
   0   6   8       40.44       38.65      5.88 o 
   1   6   8        8.59        4.92      5.77 o 
   2   6   8       38.20       50.08     11.43 o 
   3   6   8       26.78       29.43      9.59 o 
   4   6   8        2.12        4.51      5.97 o 
   5   6   8       55.19       68.68     10.20 o 
   6   6   8        5.47       18.40      6.34 o 
   7   6   8        2.06        3.09      5.50 o 
 -11   7   8      164.57      131.46     13.11 o 
 -10   7   8      148.26      124.75     15.02 o 
  -9   7   8      354.21      295.15     41.54 o 
  -8   7   8      102.04       79.17      7.83 o 
  -7   7   8      232.32      238.94     37.93 o 
  -6   7   8      560.42      681.43     66.55 o 
  -5   7   8      596.64      632.61     86.17 o 
  -4   7   8      178.56      156.03     27.73 o 
  -3   7   8      129.31      142.41     26.86 o 
  -2   7   8      287.97      311.60     61.61 o 
  -1   7   8      324.11      270.45     22.43 o 
   0   7   8      603.65      492.52     61.14 o 
   1   7   8       50.91       29.84      6.94 o 
   2   7   8       22.70       34.37      6.69 o 
   3   7   8      154.06      191.45     30.12 o 
   4   7   8      126.97      138.62     21.13 o 
   5   7   8       56.61       56.92      6.95 o 
   6   7   8       28.50       32.55      6.46 o 
   7   7   8      101.49       94.74     16.45 o 
 -10   8   8       24.37       21.76      4.70 o 
  -9   8   8       25.12       14.60      5.22 o 
  -8   8   8       28.92       33.84      5.47 o 
  -7   8   8       56.05       55.37      6.06 o 
  -6   8   8        4.62        5.48      5.27 o 
  -5   8   8       10.89       12.02      4.95 o 
  -4   8   8        4.18       -3.17      5.69 o 
  -3   8   8       33.09       64.27     12.86 o 
  -2   8   8       20.54       23.89      6.39 o 
  -1   8   8       12.07       12.24      7.12 o 
   0   8   8       90.51       69.11      6.48 o 
   1   8   8        5.22        6.70      6.19 o 
   2   8   8        1.38        1.78      6.25 o 
   3   8   8        0.26        0.85      6.70 o 
   4   8   8       24.90       29.88      5.38 o 
   5   8   8       10.19        8.51      5.61 o 
   6   8   8        0.69       -1.91      5.44 o 
  -9   9   8      138.25      100.98     21.64 o 
  -8   9   8      105.11       91.80     15.78 o 
  -7   9   8      120.94      149.49     23.35 o 
  -6   9   8      277.76      303.01     47.51 o 
  -5   9   8      523.95      568.32     71.81 o 
  -4   9   8      305.59      327.86     56.94 o 
  -3   9   8      262.41      300.13     54.02 o 
  -2   9   8      388.64      507.75     94.27 o 
  -1   9   8      215.50      185.08     29.42 o 
   0   9   8      229.01      162.24     20.77 o 
   1   9   8       89.68       57.95     11.48 o 
   2   9   8       13.14       20.20      5.47 o 
   3   9   8       31.50       40.49      6.71 o 
   4   9   8       21.68       17.30      6.45 o 
   5   9   8        5.32        0.98      6.21 o 
  -8  10   8       56.10       65.76     11.08 o 
  -7  10   8       98.89       91.59     17.44 o 
  -6  10   8      114.92      124.36     27.33 o 
  -5  10   8      240.62      280.95     37.58 o 
  -4  10   8      102.93      125.09     16.29 o 
  -3  10   8       83.98       80.81     15.17 o 
  -2  10   8      124.97      157.62     23.25 o 
  -1  10   8      218.57      198.24     30.63 o 
   0  10   8      333.35      282.78     40.23 o 
   1  10   8       14.97       10.64      6.62 o 
   2  10   8       14.65       20.91      6.41 o 
   3  10   8        9.34        6.72      6.40 o 
   4  10   8        8.67        8.86      7.69 o 
  -6  11   8       46.27       48.60     13.77 o 
  -5  11   8       55.66       53.40     13.57 o 
  -4  11   8       67.00       70.09     10.33 o 
  -3  11   8       32.41       42.47     11.26 o 
  -2  11   8       13.50       14.85      5.20 o 
  -1  11   8        0.99        5.86      7.20 o 
   0  11   8        0.12        2.57      6.33 o 
   1  11   8       17.02        8.54      7.32 o 
   2  11   8        9.47       21.48      7.15 o 
 -13   1   9        5.27        6.11      8.58 o 
 -12   1   9       60.89       62.13      5.00 o 
 -11   1   9       88.18       86.28      6.27 o 
 -10   1   9      819.56      900.60     62.00 o 
  -9   1   9     1524.76     1677.21    113.22 o 
  -8   1   9      262.51      266.41     14.93 o 
  -7   1   9      247.14      257.69     14.38 o 
  -6   1   9      824.38      836.26     52.46 o 
  -5   1   9      566.41      632.44     39.42 o 
  -4   1   9      608.90      689.84     53.94 o 
  -3   1   9       95.02      128.70     15.05 o 
  -2   1   9      276.36      222.77     86.99 o 
   2   1   9       76.22       88.56     30.68 o 
   3   1   9       94.15       84.92     11.55 o 
   4   1   9      340.10      434.75     43.34 o 
   5   1   9      195.48      193.66     22.84 o 
   6   1   9        6.92        0.23      7.23 o 
   7   1   9      165.06      178.05      8.60 o 
   8   1   9      516.32      604.93     23.58 o 
 -13   2   9        0.58       -4.81      6.51 o 
 -12   2   9        0.45        0.93      5.26 o 
 -11   2   9       45.85       60.42      5.70 o 
 -10   2   9      338.06      365.28     20.29 o 
  -9   2   9      342.34      372.56     13.28 o 
  -8   2   9       32.24       36.60      6.35 o 
  -7   2   9        9.64        8.74      5.64 o 
  -6   2   9      316.93      360.45     29.75 o 
  -5   2   9      826.52      813.54     57.03 o 
  -4   2   9      123.98      135.11     16.84 o 
  -3   2   9       58.82       57.17     11.15 o 
  -2   2   9      248.94      203.22     33.38 o 
  -1   2   9      641.61      476.30    204.50 o 
   0   2   9      374.40      442.07     73.33 o 
   1   2   9      257.24      207.96     52.55 o 
   2   2   9      238.01      209.25     81.20 o 
   3   2   9       71.37       66.01     10.54 o 
   4   2   9      122.12      133.44     18.03 o 
   5   2   9        0.23        3.71      7.03 o 
   6   2   9       55.25       47.53      7.48 o 
   7   2   9       51.24       37.07      6.78 o 
   8   2   9      188.51      182.65     22.29 o 
 -12   3   9      100.98       97.37      9.95 o 
 -11   3   9      105.51       92.23      8.02 o 
 -10   3   9      217.58      214.23     11.28 o 
  -9   3   9      630.71      728.00     56.41 o 
  -8   3   9        1.73       -1.62      5.43 o 
  -7   3   9      148.63      158.63     11.78 o 
  -6   3   9      129.78      146.85     16.89 o 
  -5   3   9       37.41       41.01      6.73 o 
  -4   3   9       10.43        7.42      5.49 o 
  -3   3   9        1.58       -0.23      7.30 o 
  -2   3   9       74.88       58.33      8.65 o 
  -1   3   9       15.26       11.65      9.57 o 
   0   3   9       45.08       51.57     17.48 o 
   1   3   9       95.27       94.91     10.08 o 
   2   3   9        3.86        7.78      6.96 o 
   3   3   9       17.12       11.70      6.48 o 
   4   3   9       53.48       82.12      8.72 o 
   5   3   9      155.44      162.54     20.28 o 
   6   3   9       90.03       76.12      6.70 o 
   7   3   9       55.52       67.80     13.34 o 
   8   3   9       42.52       42.00      6.49 o 
 -12   4   9       43.94       26.96      5.33 o 
 -11   4   9      237.79      232.64     13.48 o 
 -10   4   9      609.98      717.44     50.47 o 
  -9   4   9      644.02      717.04     48.29 o 
  -8   4   9        4.81       -2.39      5.69 o 
  -7   4   9       91.52      116.75     11.62 o 
  -6   4   9      231.07      223.01     13.33 o 
  -5   4   9      575.31      535.66     74.39 o 
  -4   4   9      104.02      124.40     18.65 o 
  -3   4   9        5.87       11.38      6.66 o 
  -2   4   9      167.75      167.90     24.36 o 
  -1   4   9      543.35      447.76     73.24 o 
   0   4   9      639.19      844.71     97.75 o 
   1   4   9       67.22       69.64     12.25 o 
   2   4   9        1.23        8.94      6.64 o 
   3   4   9      260.25      316.46     51.40 o 
   4   4   9      291.41      321.11     43.23 o 
   5   4   9      119.68      143.74     15.49 o 
   6   4   9       21.19       27.56      6.49 o 
   7   4   9      215.75      191.77     24.56 o 
   8   4   9      187.54      225.37     27.28 o 
 -12   5   9       87.26       83.09      7.66 o 
 -11   5   9       56.54       41.59      6.74 o 
 -10   5   9       15.60       21.07      6.65 o 
  -9   5   9       75.12       88.54     11.46 o 
  -8   5   9      124.88      153.39      8.43 o 
  -7   5   9      239.34      257.98     15.39 o 
  -6   5   9       24.90       21.43      5.95 o 
  -5   5   9        4.91        1.82      5.64 o 
  -4   5   9       52.77       43.64      9.28 o 
  -3   5   9      251.20      240.55     40.90 o 
  -2   5   9      118.00      110.66     23.60 o 
  -1   5   9      225.55      195.14     23.92 o 
   0   5   9        9.09       -0.14      7.42 o 
   1   5   9      501.36      528.34     92.57 o 
   2   5   9       42.75       50.47      8.33 o 
   3   5   9        1.18        3.85      6.81 o 
   4   5   9        8.46        9.02      6.65 o 
   5   5   9       78.33       67.33      8.49 o 
   6   5   9      157.47      146.23     20.02 o 
   7   5   9        0.28       -5.51      5.51 o 
 -11   6   9      176.00      156.54     17.28 o 
 -10   6   9      164.69      145.40     13.62 o 
  -9   6   9      313.89      303.89     21.90 o 
  -8   6   9       90.86       88.79     11.91 o 
  -7   6   9      139.89      148.22     30.84 o 
  -6   6   9      105.79      113.74     15.82 o 
  -5   6   9      340.90      376.57     50.60 o 
  -4   6   9      134.23      125.10     20.30 o 
  -3   6   9      218.83      203.86     34.41 o 
  -2   6   9      318.77      318.98     46.51 o 
  -1   6   9       56.46       51.61     13.94 o 
   0   6   9      406.26      378.57     62.03 o 
   1   6   9       63.29       89.09      8.41 o 
   2   6   9       35.33       40.69     13.06 o 
   3   6   9       36.00       45.04     11.31 o 
   4   6   9       49.75       61.20      6.18 o 
   5   6   9      132.45      153.67     23.76 o 
   6   6   9      158.93      188.10     30.49 o 
   7   6   9      169.39      183.42     23.61 o 
 -10   7   9       35.83       26.89      7.17 o 
  -9   7   9       38.08       46.19      8.07 o 
  -8   7   9        4.02       -2.36      5.93 o 
  -7   7   9        0.99       -6.73      6.73 o 
  -6   7   9       28.99       37.71      6.18 o 
  -5   7   9      107.44      104.82      9.73 o 
  -4   7   9       63.32       73.19     13.18 o 
  -3   7   9       14.76       16.08      6.34 o 
  -2   7   9       13.33       11.05      6.99 o 
  -1   7   9      293.10      292.87     42.65 o 
   0   7   9       25.65       29.54      7.36 o 
   1   7   9      260.75      352.99     61.57 o 
   2   7   9       14.85       13.30      7.30 o 
   3   7   9       12.85       10.22      5.88 o 
   4   7   9        8.01        2.68      6.43 o 
   5   7   9       45.32       41.61      6.45 o 
   6   7   9       36.23       34.95      5.62 o 
 -10   8   9      143.84      114.74     23.77 o 
  -9   8   9      173.35      125.39     23.45 o 
  -8   8   9      158.44      179.10     26.53 o 
  -7   8   9      140.66      141.25     20.87 o 
  -6   8   9        6.08       16.12      8.84 o 
  -5   8   9       17.45       14.41      7.57 o 
  -4   8   9        3.12        4.06      5.16 o 
  -3   8   9        1.57        8.46      6.76 o 
  -2   8   9        0.71       -5.39      6.11 o 
  -1   8   9      104.76      138.48     22.58 o 
   0   8   9       12.56       19.41      6.72 o 
   1   8   9       55.15       83.91     16.65 o 
   2   8   9        8.23        5.31      5.97 o 
   3   8   9        1.46        2.74      5.21 o 
   4   8   9        7.87        6.04      6.36 o 
   5   8   9       87.44      104.71     15.35 o 
  -9   9   9       55.60       30.89      9.83 o 
  -8   9   9       28.03       31.74      6.34 o 
  -7   9   9        6.16        7.39      6.43 o 
  -6   9   9        0.26        4.76      4.85 o 
  -5   9   9       26.49       29.15      6.14 o 
  -4   9   9       12.69       18.50      6.65 o 
  -3   9   9       32.75       45.32      5.99 o 
  -2   9   9       33.92       32.90      6.66 o 
  -1   9   9       71.69       72.94     12.47 o 
   0   9   9      157.86      133.36     11.69 o 
   1   9   9       18.17        7.83      5.91 o 
   2   9   9       94.67      129.76     14.72 o 
   3   9   9       51.49       43.32     10.34 o 
   4   9   9       68.69       64.02     12.70 o 
  -7  10   9       40.56       41.42     13.35 o 
  -6  10   9       17.36        4.39      6.42 o 
  -5  10   9       19.27       17.23      5.35 o 
  -4  10   9       28.93       26.56      5.38 o 
  -3  10   9       14.19        8.60      5.61 o 
  -2  10   9        8.97        9.58      5.69 o 
  -1  10   9        1.99       -1.39      6.30 o 
   0  10   9       46.94       27.87     10.42 o 
   1  10   9      114.66      127.62     29.78 o 
   2  10   9       54.41       61.94     15.08 o 
   3  10   9       29.55       31.22      7.29 o 
  -5  11   9      109.83      105.66     16.17 o 
  -4  11   9       70.70       88.09     16.88 o 
  -3  11   9       59.21       73.19     16.76 o 
  -2  11   9       56.44       53.96     13.95 o 
  -1  11   9       37.79       51.48      8.27 o 
   0  11   9      116.23       92.22     14.42 o 
 -12   0  10      778.68      781.09     58.59 o 
 -11   0  10     1025.57      962.30    121.24 o 
 -10   0  10     1665.49     1549.22    152.58 o 
  -9   0  10     1035.55     1239.81    148.17 o 
  -8   0  10        3.91       12.61      8.76 o 
  -7   0  10      949.50      988.42    116.31 o 
  -6   0  10     1392.62     1521.28    229.15 o 
  -5   0  10      601.50      602.55     80.65 o 
  -4   0  10       50.86       47.20     10.67 o 
  -3   0  10     1423.33     1290.23    711.28 o 
   4   0  10      220.15      254.24     90.34 o 
   5   0  10      538.87      504.94    174.02 o 
   6   0  10      387.32      362.89    139.82 o 
   7   0  10      306.13      380.16     26.74 o 
 -12   1  10        2.79        7.95      6.14 o 
 -11   1  10        4.09       -1.73      5.90 o 
 -10   1  10        2.69        3.95      7.95 o 
  -9   1  10       17.77       33.16      5.84 o 
  -8   1  10      175.11      167.04      6.92 o 
  -7   1  10       11.72        5.44      6.12 o 
  -6   1  10       27.28       31.37      5.84 o 
  -5   1  10      103.96       97.83      9.14 o 
  -4   1  10       94.04      102.13     11.02 o 
  -3   1  10       35.46       34.79      8.27 o 
  -2   1  10       13.35        0.28     19.26 o 
   3   1  10      125.50       98.52     53.84 o 
   4   1  10       22.86       13.67      9.99 o 
   5   1  10       15.87       17.12      7.89 o 
   6   1  10       45.19       42.24      7.41 o 
   7   1  10       57.97       42.48      7.68 o 
 -12   2  10       77.46       79.08     10.70 o 
 -11   2  10      107.33      113.92      8.69 o 
 -10   2  10      252.18      255.42     23.01 o 
  -9   2  10      103.26      126.41     12.93 o 
  -8   2  10      115.93      138.03     12.13 o 
  -7   2  10       59.17       62.92      5.08 o 
  -6   2  10       82.77       98.93     10.93 o 
  -5   2  10      172.07      197.39     18.07 o 
  -4   2  10        2.15        3.93      7.38 o 
  -3   2  10      148.62      112.79     19.34 o 
  -2   2  10      177.45      145.01     62.97 o 
  -1   2  10       12.50        1.03     12.70 o 
   0   2  10      274.54      304.05     46.74 o 
   1   2  10       16.04        6.14     12.98 o 
   2   2  10      178.64      208.43     64.64 o 
   3   2  10      187.84      202.12     61.51 o 
   4   2  10       67.85       57.13      9.20 o 
   5   2  10      336.14      358.73     48.47 o 
   6   2  10      122.28      137.86     13.80 o 
   7   2  10      102.90       97.35     12.61 o 
 -12   3  10      113.18      126.37     18.09 o 
 -11   3  10      176.23      156.34     15.51 o 
 -10   3  10      251.33      261.08     23.88 o 
  -9   3  10       93.34       76.52     11.96 o 
  -8   3  10      103.29       98.95      6.45 o 
  -7   3  10      175.11      211.76     18.26 o 
  -6   3  10      178.96      221.78     21.09 o 
  -5   3  10       25.86       15.77      6.32 o 
  -4   3  10       12.06       11.11      6.61 o 
  -3   3  10       66.13       72.94     17.14 o 
  -2   3  10      217.88      182.02     30.25 o 
  -1   3  10       34.31       24.16     15.00 o 
   0   3  10        8.90        8.14     11.34 o 
   1   3  10        3.89        2.62      9.42 o 
   2   3  10      398.91      420.27    136.14 o 
   3   3  10      100.82      112.40     20.11 o 
   4   3  10        1.84        7.21      7.30 o 
   5   3  10       13.07       17.89      7.51 o 
   6   3  10       66.08       75.13      7.76 o 
   7   3  10       95.32       98.45     11.74 o 
 -12   4  10       47.62       31.31      5.21 o 
 -11   4  10       46.58       35.96      5.32 o 
 -10   4  10      163.72      170.91     19.41 o 
  -9   4  10      140.26      191.85     27.70 o 
  -8   4  10       15.61       17.37      6.83 o 
  -7   4  10       57.42       74.05     12.77 o 
  -6   4  10        4.35        6.30      8.42 o 
  -5   4  10      230.78      205.68     29.77 o 
  -4   4  10       96.89       74.43     10.79 o 
  -3   4  10       23.79       19.40      6.56 o 
  -2   4  10       13.27       11.10      7.11 o 
  -1   4  10       14.98       10.09      7.41 o 
   0   4  10      469.70      548.62     53.53 o 
   1   4  10      149.92      190.50     24.10 o 
   2   4  10       30.60       46.39      8.56 o 
   3   4  10        9.53        9.51      7.07 o 
   4   4  10      189.77      191.81     31.70 o 
   5   4  10      282.42      286.57     46.11 o 
   6   4  10       11.06       12.50      6.87 o 
   7   4  10        1.55        5.49      6.70 o 
 -11   5  10      452.76      381.72     44.93 o 
 -10   5  10      428.46      495.69     51.74 o 
  -9   5  10      398.65      446.11     43.62 o 
  -8   5  10       14.97       14.46      7.73 o 
  -7   5  10      235.83      260.66     36.61 o 
  -6   5  10      221.09      216.79     38.86 o 
  -5   5  10      483.25      428.55     88.10 o 
  -4   5  10      344.04      340.19     77.67 o 
  -3   5  10      177.72      154.74     22.34 o 
  -2   5  10      295.99      269.74     39.39 o 
  -1   5  10      130.04      151.15     17.81 o 
   0   5  10      407.21      561.86     55.79 o 
   1   5  10      180.19      206.39     21.02 o 
   2   5  10      305.41      331.51     57.60 o 
   3   5  10      221.56      241.84     39.82 o 
   4   5  10      333.62      335.53     54.50 o 
   5   5  10      423.50      423.52     67.09 o 
   6   5  10      200.78      192.83     31.41 o 
 -11   6  10        3.98        3.83      6.28 o 
 -10   6  10       14.02        9.84      7.25 o 
  -9   6  10       10.57       13.27      5.43 o 
  -8   6  10       50.16       27.61      6.05 o 
  -7   6  10       32.95       44.93     17.21 o 
  -6   6  10        1.38       -0.11      5.56 o 
  -5   6  10       31.35       40.15      6.47 o 
  -4   6  10       38.10       35.18      6.37 o 
  -3   6  10        0.00       -4.31      7.36 o 
  -2   6  10        0.01        1.58      6.95 o 
  -1   6  10        7.47        6.17      7.60 o 
   0   6  10       63.68       95.84     16.17 o 
   1   6  10       63.50       83.65     12.05 o 
   2   6  10      121.33      144.73     22.19 o 
   3   6  10       17.59       17.32      6.66 o 
   4   6  10       23.86       22.68      6.67 o 
   5   6  10        7.42        3.73      6.23 o 
   6   6  10       13.67        7.35      6.95 o 
 -10   7  10      122.06      110.12     23.01 o 
  -9   7  10      139.75      118.67     22.87 o 
  -8   7  10       24.87       12.69      5.22 o 
  -7   7  10       38.05       47.32      8.17 o 
  -6   7  10       12.33       22.33      6.11 o 
  -5   7  10      232.22      270.74     40.25 o 
  -4   7  10      194.84      210.85     36.88 o 
  -3   7  10       17.46       12.71      6.33 o 
  -2   7  10       21.98       23.60      6.07 o 
  -1   7  10       23.33       31.47      8.96 o 
   0   7  10      322.46      391.44     71.20 o 
   1   7  10      111.58      144.16     10.26 o 
   2   7  10       11.16       12.55      5.48 o 
   3   7  10       32.65       41.68      7.48 o 
   4   7  10      268.17      292.81     48.89 o 
   5   7  10      297.58      331.96     55.65 o 
  -9   8  10       14.97       16.82      6.11 o 
  -8   8  10        1.22        5.24      5.20 o 
  -7   8  10        9.42       11.33      7.09 o 
  -6   8  10        1.95        7.83      5.92 o 
  -5   8  10       32.98       39.57      5.55 o 
  -4   8  10        7.38       25.18      6.96 o 
  -3   8  10        2.42        6.75      6.58 o 
  -2   8  10        0.22        4.72      5.87 o 
  -1   8  10        2.45        4.47      6.50 o 
   0   8  10       22.76       20.31      7.70 o 
   1   8  10        0.39        5.86      5.90 o 
   2   8  10       16.32       15.08      6.21 o 
   3   8  10        8.12        4.99      6.53 o 
   4   8  10       19.19       31.37      6.14 o 
  -8   9  10       94.78       83.49     19.61 o 
  -7   9  10      110.47      119.17     24.87 o 
  -6   9  10       66.33       80.97     14.57 o 
  -5   9  10      176.66      209.91     29.31 o 
  -4   9  10      181.77      172.90     33.06 o 
  -3   9  10       66.50       63.76      6.57 o 
  -2   9  10       43.64       40.18      9.40 o 
  -1   9  10       41.20       47.63     13.51 o 
   0   9  10      122.27      103.71     21.78 o 
   1   9  10       45.18       59.04      9.72 o 
   2   9  10        2.50        1.29      5.10 o 
   3   9  10       10.69       15.56      6.86 o 
  -6  10  10       45.05       43.39      6.03 o 
  -5  10  10      225.63      221.94     37.47 o 
  -4  10  10      161.75      168.21     34.75 o 
  -3  10  10       54.41       63.02     13.96 o 
  -2  10  10       38.80       36.77      7.60 o 
  -1  10  10       26.27       24.18      6.22 o 
   0  10  10       55.25       49.90      8.22 o 
   1  10  10        6.98       15.09      6.31 o 
 -12   1  11       70.60       62.02     10.32 o 
 -11   1  11        6.97        4.80      5.81 o 
 -10   1  11      126.56      132.92     14.06 o 
  -9   1  11      157.58      200.85     20.10 o 
  -8   1  11        8.62        8.03      6.32 o 
  -7   1  11      232.14      229.77     13.76 o 
  -6   1  11        6.77       12.49      7.13 o 
  -5   1  11      473.10      515.93     49.64 o 
  -4   1  11      366.21      342.04     57.51 o 
  -3   1  11       25.13       12.94      8.64 o 
   4   1  11      194.11      156.06     74.97 o 
   5   1  11      415.50      391.53     73.05 o 
   6   1  11        8.38        6.18      8.06 o 
 -12   2  11       32.80       24.83      9.80 o 
 -11   2  11        0.92       -0.13      5.64 o 
 -10   2  11        2.27       -2.20      5.33 o 
  -9   2  11      197.98      229.99     15.62 o 
  -8   2  11       11.01        4.66      6.05 o 
  -7   2  11       46.82       56.80      7.08 o 
  -6   2  11       68.64       70.06      6.62 o 
  -5   2  11      181.24      166.60     24.35 o 
  -4   2  11      386.12      363.72     62.73 o 
  -3   2  11       84.73       58.78     13.51 o 
  -2   2  11      109.95       89.54     41.70 o 
   2   2  11        3.05        3.85     29.87 o 
   3   2  11       12.92        9.90     13.25 o 
   4   2  11       32.68       27.32     11.47 o 
   5   2  11      256.68      276.00     49.76 o 
   6   2  11        7.36       10.18      7.70 o 
 -11   3  11       27.17       27.81      5.21 o 
 -10   3  11      104.25      104.14     12.97 o 
  -9   3  11        3.15        0.43      5.97 o 
  -8   3  11       29.19       30.95      7.72 o 
  -7   3  11      108.44      147.50     21.86 o 
  -6   3  11        2.16        6.20      7.06 o 
  -5   3  11       89.12       80.94     16.38 o 
  -4   3  11       18.46       15.48      5.79 o 
  -3   3  11        4.50        3.14      6.97 o 
  -2   3  11      110.91       85.59     30.54 o 
  -1   3  11        9.08       12.98     11.77 o 
   0   3  11      414.62      625.88     80.70 o 
   1   3  11      127.35      147.34     32.40 o 
   2   3  11       37.23       33.10     16.52 o 
   3   3  11      168.79      202.07     71.35 o 
   4   3  11      112.92      129.97     23.23 o 
   5   3  11       48.66       45.05      8.29 o 
   6   3  11        0.76        5.78      6.62 o 
 -11   4  11       65.80       60.32     10.14 o 
 -10   4  11       21.68       29.92      5.70 o 
  -9   4  11      202.33      260.30     25.94 o 
  -8   4  11        6.41        4.99      6.65 o 
  -7   4  11       42.83       42.54      7.98 o 
  -6   4  11       90.33       86.57     16.53 o 
  -5   4  11      242.09      239.96     37.14 o 
  -4   4  11      230.38      214.96     37.11 o 
  -3   4  11       47.48       41.10      7.88 o 
  -2   4  11       14.03       14.27      9.96 o 
  -1   4  11       27.79       22.34      9.15 o 
   0   4  11      720.96      994.51    205.85 o 
   1   4  11      119.80      171.94     34.18 o 
   2   4  11       75.72      108.39     28.02 o 
   3   4  11       39.80       33.89      8.95 o 
   4   4  11      186.93      191.82     34.33 o 
   5   4  11      267.89      331.37     56.84 o 
   6   4  11        3.72        3.85      7.55 o 
 -11   5  11       48.94       46.85     11.44 o 
 -10   5  11      154.45      150.48     17.56 o 
  -9   5  11        0.05       -3.61      6.40 o 
  -8   5  11        1.47        7.16      5.81 o 
  -7   5  11      144.92      126.40     21.30 o 
  -6   5  11       36.08       45.86      8.36 o 
  -5   5  11       35.77       17.94      6.50 o 
  -4   5  11        0.04        1.00      6.30 o 
  -3   5  11       39.14       35.68      7.82 o 
  -2   5  11      279.96      325.80     40.34 o 
  -1   5  11       37.24       45.00      8.84 o 
   0   5  11       16.62       17.54      8.22 o 
   1   5  11       16.86       24.33      8.48 o 
   2   5  11       39.26       62.14     15.07 o 
   3   5  11       99.06      116.48     22.27 o 
   4   5  11       12.04       20.50      6.99 o 
   5   5  11        0.52       -3.21      6.64 o 
 -10   6  11       18.91       15.04      5.40 o 
  -9   6  11       17.18       11.76      5.10 o 
  -8   6  11        0.61       16.97      5.13 o 
  -7   6  11       48.75       62.62     10.89 o 
  -6   6  11       61.22       79.33      9.15 o 
  -5   6  11      175.29      159.61     23.33 o 
  -4   6  11       46.57       52.21     10.78 o 
  -3   6  11       10.01       15.25      7.56 o 
  -2   6  11       22.93       17.55      7.27 o 
  -1   6  11       49.09       60.33      7.31 o 
   0   6  11      220.43      359.77     33.71 o 
   1   6  11       23.02       20.96      7.28 o 
   2   6  11       69.51      106.19     15.22 o 
   3   6  11       91.62      113.81     21.79 o 
   4   6  11      121.90      135.19     23.46 o 
   5   6  11       60.87       72.70     11.66 o 
  -9   7  11       75.74       67.73      9.87 o 
  -8   7  11       64.55       50.14      8.08 o 
  -7   7  11       23.57        6.63      5.83 o 
  -6   7  11      126.61      116.96     24.07 o 
  -5   7  11      195.63      206.96     33.97 o 
  -4   7  11      106.98      106.16     19.35 o 
  -3   7  11        8.34        4.35      6.86 o 
  -2   7  11        2.70       -0.20      5.98 o 
  -1   7  11        1.79       -6.55      6.55 o 
   0   7  11       13.96       24.07      7.31 o 
   1   7  11        0.34        1.16      6.85 o 
   2   7  11       11.28       13.72      7.31 o 
   3   7  11        6.37        7.65      6.33 o 
   4   7  11       11.25       22.44      7.10 o 
  -8   8  11        2.85        0.38      5.18 o 
  -7   8  11       36.55       47.57     12.01 o 
  -6   8  11       16.50       26.12      5.79 o 
  -5   8  11       54.17       58.53     12.05 o 
  -4   8  11       10.10        5.42      5.39 o 
  -3   8  11       18.91       21.14      6.52 o 
  -2   8  11      113.17      127.88     21.18 o 
  -1   8  11       89.70      107.61     16.91 o 
   0   8  11      124.14      183.03     29.64 o 
   1   8  11       80.48       94.52     14.48 o 
   2   8  11      139.69      183.95     27.48 o 
   3   8  11       90.27      116.61     22.19 o 
  -7   9  11        0.13        3.07      6.76 o 
  -6   9  11        2.01       -0.94      5.71 o 
  -5   9  11       26.51       16.41      5.85 o 
  -4   9  11        0.18       -1.36      5.67 o 
  -3   9  11       11.86       12.70      6.03 o 
  -2   9  11        1.65        4.03      6.22 o 
  -1   9  11       11.80       13.49      6.27 o 
   0   9  11       27.24       21.02      7.44 o 
   1   9  11       23.84       33.57      7.45 o 
  -3  10  11        3.69       10.13      6.55 o 
  -2  10  11       19.59       12.19      8.16 o 
 -11   0  12      130.98      146.14      8.05 o 
 -10   0  12      448.80      505.22     88.94 o 
  -9   0  12      528.83      543.24     91.79 o 
  -8   0  12       54.30       54.09      8.12 o 
  -7   0  12      321.72      399.06     75.78 o 
  -6   0  12      759.23      935.11    190.69 o 
  -5   0  12     1078.72     1246.91    305.30 o 
  -4   0  12      507.52      681.81    275.59 o 
 -11   1  12        1.92       10.87      5.73 o 
 -10   1  12        1.24        6.32      6.57 o 
  -9   1  12        1.46        5.17      8.88 o 
  -8   1  12       66.47       62.13      8.42 o 
  -7   1  12       84.55       93.63      7.35 o 
  -6   1  12        3.78       -3.07      7.13 o 
  -5   1  12        0.15       -5.01      8.28 o 
  -4   1  12       59.84       41.51     11.51 o 
  -3   1  12       75.89       18.15     20.89 o 
   5   1  12       10.28       12.51     24.60 o 
 -11   2  12       12.21       16.41      5.09 o 
 -10   2  12       93.89       90.04      5.56 o 
  -9   2  12       42.83       48.57      6.30 o 
  -8   2  12        1.19        2.91      5.89 o 
  -7   2  12       60.76       76.26      8.36 o 
  -6   2  12       52.37       90.56      9.51 o 
  -5   2  12      108.52      112.14     12.06 o 
  -4   2  12       17.72       13.63      8.25 o 
  -3   2  12        8.95       10.84     11.82 o 
   4   2  12       53.28       70.08     34.01 o 
   5   2  12       11.27        6.58     11.09 o 
 -11   3  12        7.16       12.88      4.70 o 
 -10   3  12       25.92       16.50      5.69 o 
  -9   3  12      162.87      162.04     20.64 o 
  -8   3  12        0.83        1.34      6.48 o 
  -7   3  12        0.35        1.90      7.62 o 
  -6   3  12      136.87      171.27     15.28 o 
  -5   3  12      343.85      331.27     54.14 o 
  -4   3  12        2.89        1.25      7.49 o 
  -3   3  12        5.72        2.04     10.43 o 
  -2   3  12       67.10       69.47     16.56 o 
  -1   3  12      359.17      494.67     44.68 o 
   0   3  12      479.07      631.37     82.78 o 
   1   3  12        8.45        7.66     17.81 o 
   2   3  12        0.13        2.12     13.83 o 
   3   3  12      143.90      152.38     55.19 o 
   4   3  12       57.16       55.28     21.71 o 
   5   3  12        4.53        1.07      9.46 o 
 -10   4  12       56.38       52.96      5.55 o 
  -9   4  12        1.45       -2.04      6.00 o 
  -8   4  12       38.51       33.28      9.66 o 
  -7   4  12      169.35      171.19     25.38 o 
  -6   4  12        2.30       -2.17      6.56 o 
  -5   4  12       28.52       31.63      7.84 o 
  -4   4  12       73.42       74.05     16.75 o 
  -3   4  12      186.11      170.90     31.16 o 
  -2   4  12       47.07       41.02     21.22 o 
  -1   4  12        0.28       -1.68     10.00 o 
   0   4  12      109.00      169.48     25.27 o 
   1   4  12      143.67      153.77     26.93 o 
   2   4  12      108.83      138.43     29.43 o 
   3   4  12        0.40       -2.25      9.56 o 
   4   4  12        1.59        6.97      9.15 o 
 -10   5  12       94.21       72.79     13.97 o 
  -9   5  12      182.69      150.71     27.74 o 
  -8   5  12       92.12       85.31     18.63 o 
  -7   5  12      155.34      155.54     27.49 o 
  -6   5  12      148.51      154.06     33.02 o 
  -5   5  12      424.57      399.73     74.81 o 
  -4   5  12      119.03      111.77     19.25 o 
  -3   5  12       99.21      118.99     19.77 o 
  -2   5  12      254.94      252.54     38.58 o 
  -1   5  12      297.15      427.81     65.70 o 
   0   5  12      624.31      965.82    215.61 o 
   1   5  12      161.73      186.46     43.87 o 
   2   5  12      164.85      174.25     41.96 o 
   3   5  12      138.07      173.60     39.93 o 
   4   5  12       68.23       65.93      8.80 o 
  -9   6  12       32.47       26.28     12.94 o 
  -8   6  12        8.56        8.37      7.06 o 
  -7   6  12       69.57       65.40     14.19 o 
  -6   6  12        0.88       -0.92      6.38 o 
  -5   6  12        0.90       -1.96      6.46 o 
  -4   6  12       41.47       37.07      8.37 o 
  -3   6  12      106.03      107.57     15.57 o 
  -2   6  12        2.59        0.48      7.32 o 
  -1   6  12       36.80       38.65      7.72 o 
   0   6  12        0.63       -2.87      7.48 o 
   1   6  12       23.92       29.00      7.34 o 
   2   6  12        8.25       15.90      7.46 o 
   3   6  12        9.07        8.85      7.34 o 
  -8   7  12       45.39       44.42     10.80 o 
  -7   7  12      129.93      122.67     22.98 o 
  -6   7  12       17.01       13.03      5.79 o 
  -5   7  12       97.94       99.71     17.85 o 
  -4   7  12       76.02       74.82     14.92 o 
  -3   7  12       65.66       86.73     20.71 o 
  -2   7  12       95.18       99.75     17.46 o 
  -1   7  12       24.88       20.69      7.16 o 
   0   7  12      132.99      216.62     20.28 o 
   1   7  12      149.81      183.15     21.69 o 
   2   7  12      104.70      133.88     15.06 o 
  -7   8  12        0.51        3.34      5.65 o 
  -6   8  12        1.79        0.16      6.15 o 
  -5   8  12       13.28       10.82      5.78 o 
  -4   8  12        0.05       -5.60      6.31 o 
  -3   8  12        3.50        8.14      6.56 o 
  -2   8  12       19.16       23.00      6.63 o 
  -1   8  12       27.90       22.06      5.72 o 
   0   8  12       29.47       34.34      6.71 o 
   1   8  12       22.80       25.42      6.37 o 
  -4   9  12      105.70      110.29     17.94 o 
  -3   9  12       62.10       61.74     11.77 o 
  -2   9  12       41.00       44.59     11.65 o 
 -10   1  13      132.78      122.34     15.01 o 
  -9   1  13       63.18       75.63      7.29 o 
  -8   1  13      104.83      129.84     12.20 o 
  -7   1  13      160.81      190.26     21.03 o 
  -6   1  13       39.88       52.11      7.31 o 
  -5   1  13      121.24      105.28     29.93 o 
  -4   1  13       14.43       11.54     13.47 o 
 -10   2  13       12.61       15.07      5.66 o 
  -9   2  13       59.30       44.78      7.79 o 
  -8   2  13       28.95       53.59      6.69 o 
  -7   2  13       49.56       71.69     11.62 o 
  -6   2  13       24.31        7.02      7.98 o 
  -5   2  13       14.17        9.58      7.98 o 
  -4   2  13        1.76        2.51     11.88 o 
  -3   2  13       76.33       33.01     21.85 o 
 -10   3  13       59.81       55.95     12.05 o 
  -9   3  13        0.23        1.52      6.27 o 
  -8   3  13       11.94       13.62      6.38 o 
  -7   3  13       39.96       35.47      7.70 o 
  -6   3  13        0.41        3.69      6.84 o 
  -5   3  13      116.83      118.67     28.43 o 
  -4   3  13       54.61       44.51     10.38 o 
  -3   3  13       93.39       92.63     39.48 o 
  -2   3  13       41.50       59.86     26.08 o 
 -10   4  13       65.10       60.20      7.97 o 
  -9   4  13      128.23      103.47     15.05 o 
  -8   4  13       49.74       54.96     12.19 o 
  -7   4  13       91.67       99.70     14.11 o 
  -6   4  13       35.08       28.76      8.84 o 
  -5   4  13      106.60       94.57     21.36 o 
  -4   4  13       73.86       71.58     12.69 o 
  -3   4  13      139.03      164.76     65.99 o 
  -2   4  13      185.61      266.53     41.62 o 
  -1   4  13       43.42       58.53     13.12 o 
   0   4  13       99.30      154.62     17.82 o 
   1   4  13       51.84       54.23     14.48 o 
   2   4  13       45.14       47.55     12.96 o 
   3   4  13        0.14        2.69     11.08 o 
  -9   5  13        0.06        4.83      6.04 o 
  -8   5  13       28.86       13.41      5.56 o 
  -7   5  13       64.27       51.75      8.13 o 
  -6   5  13       14.49       12.58      6.33 o 
  -5   5  13      117.05      129.08     25.04 o 
  -4   5  13       93.76       82.22     16.95 o 
  -3   5  13       16.19       12.21      9.25 o 
  -2   5  13        2.05       -6.88     11.34 o 
  -1   5  13       55.85      101.08     19.01 o 
   0   5  13      101.00      139.04     21.93 o 
   1   5  13        1.14        1.04      8.94 o 
   2   5  13        0.01       -2.22      9.32 o 
  -8   6  13       23.42       23.23      5.52 o 
  -7   6  13       58.14       45.95     12.81 o 
  -6   6  13       13.95       22.79      6.53 o 
  -5   6  13      103.59      114.46     24.89 o 
  -4   6  13       70.21       74.11     15.11 o 
  -3   6  13       11.52       16.83      7.42 o 
  -2   6  13       36.21       40.60      8.13 o 
  -1   6  13       32.28       59.48     17.25 o 
   0   6  13       62.01      100.26     20.83 o 
   1   6  13       12.44       21.04      8.67 o 
  -7   7  13        5.64        2.80      7.19 o 
  -6   7  13        9.05       -0.69      6.07 o 
  -5   7  13        6.56        0.84      6.47 o 
  -4   7  13        3.06       -3.81      6.53 o 
  -3   7  13        5.23        6.32      6.53 o 
  -2   7  13       24.84       13.93      7.05 o 
  -1   7  13        0.32        2.52      7.49 o 
   0   7  13        0.38        1.60      7.56 o 
  -4   8  13      101.68      102.03     17.69 o 
  -3   8  13       37.33       29.91      7.91 o 
  -9   0  14      129.84      149.59     27.99 o 
  -8   0  14      206.55      259.15     76.42 o 
  -7   0  14       87.93       95.81     31.67 o 
  -6   0  14       51.83       75.28     22.35 o 
  -5   0  14      676.43      373.18     25.39 o 
  -9   1  14       17.86       22.10      6.45 o 
  -8   1  14        4.79        0.08      6.43 o 
  -7   1  14        2.70        4.17      6.65 o 
  -6   1  14        2.07        7.34      8.48 o 
  -5   1  14       20.43       11.78      8.96 o 
  -9   2  14       57.40       62.80      7.61 o 
  -8   2  14       95.50      116.23     13.71 o 
  -7   2  14       55.50       50.21      7.80 o 
  -6   2  14        9.59       10.81      6.63 o 
  -5   2  14      173.69      176.45     45.98 o 
  -4   2  14      137.54       56.47     18.58 o 
  -9   3  14       53.96       43.90      7.73 o 
  -8   3  14       18.74       21.36      7.75 o 
  -7   3  14        0.12        1.61      6.25 o 
  -6   3  14        0.25       -0.08      6.91 o 
  -5   3  14      135.46      109.54     27.43 o 
  -4   3  14      161.23      170.89     59.94 o 
  -8   4  14       18.66       19.13      6.12 o 
  -7   4  14       82.38       77.83     15.45 o 
  -6   4  14       33.23       32.99      9.02 o 
  -5   4  14       30.27       22.35      7.68 o 
  -4   4  14       16.77        9.89     10.66 o 
  -3   4  14       13.24       16.79     12.19 o 
  -2   4  14       28.28       40.08     14.99 o 
  -7   5  14       72.86       56.20     13.92 o 
  -6   5  14       68.71       66.58     15.71 o 
  -5   5  14      243.43      231.45     48.55 o 
  -4   5  14      194.90      197.13     34.01 o 
  -3   5  14       95.69       84.43     44.20 o 
  -2   5  14       78.93       92.01     11.42 o 
  -1   5  14       67.74       97.03     14.23 o 
   0   5  14      105.66      128.43     18.58 o 
  -6   6  14        9.84        8.03      7.16 o 
  -5   6  14        2.75        3.13      6.66 o 
  -4   6  14        5.46        6.49      7.11 o 
  -3   6  14        0.05        0.62      8.63 o 
  -2   6  14        0.36        1.42      9.41 o 
  -1   6  14       12.63       24.70     10.20 o 
  -8   1  15       66.51       59.63     11.60 o 
  -7   1  15       26.76       27.56      8.59 o 
  -6   1  15       60.10       42.98     14.37 o 
  -5   1  15      154.76       48.18     19.93 o 
  -7   2  15        0.57        3.38      6.57 o 
  -6   2  15       16.35       13.04      7.23 o 
  -5   2  15       45.19       32.03     24.83 o 
  -7   3  15       11.04        6.98      6.77 o 
  -6   3  15        7.05        5.04      7.12 o 
  -5   3  15       27.46       26.45     15.32 o 
  -4   3  15       17.34        5.56     17.81 o 
  -6   4  15       66.20       71.13     12.14 o 
  -5   4  15      143.78      134.07     50.01 o 
  -4   4  15       17.62        8.35     10.93 o 
                                                 
